# Supplementary material for: Conserved strategies of RNA polymerase I hibernation and activation
Source: Nat Commun. 2021 Feb 3;12:758. doi: 10.1038/s41467-021-21031-8 (PMC7859239; doi:10.1038/s41467-021-21031-8)
Supplement: Supplementary file 5 — Supplementary Movie 2 [file 41467_2021_21031_MOESM5_ESM.zip]

Archive with 1 entries (1 files):
- Supplementary_Movie_2.mp4
