# Supplementary material for: Conserved strategies of RNA polymerase I hibernation and activation
Source: Nat Commun. 2021 Feb 3;12:758. doi: 10.1038/s41467-021-21031-8 (PMC7859239; doi:10.1038/s41467-021-21031-8)
Supplement: Supplementary file 7 — Source Data [file 41467_2021_21031_MOESM7_ESM.xlsx]

## Sheet: Cover sheet
Conserved strategies of RNA polymerase I hibernation and activation
Florian B. Heiss, Julia L. Daiß, Philipp Becker, and Christoph Engel
Regensburg Center for Biochemistry, University of Regensburg, Universitätsstraße 31, 93053 Regensburg, Germany

## Sheet: Fig. 2a-b
Figure 2. Sp Pol I can dimerize in vitro dependent on protein concentration and buffer condition.
a Size Exclusion Chromatography (Superose 6) of Sp Pol I I in buffers containing 1500 mM (S1500), 600 mM (S600) or 300 mM (S300) Potassium Acetate.	Plotted in Prism 8 version 8.0.1															b Statistical analysis of Dynamic Light Scattering (DLS) analysis of Sp Pol particles (S600 buffer) measured using the Panta technology (Methods).	Plotted in Prism 8 version 8.0.1
																	2 technical replicates
		280 nm Absorption [mAU]
		S. pombe Polymease I			Marker Proteins (Average Peak)				Marker protein runs (not shown)								Concentration Pol I		1,5 µM	1 µM	0,75 µM	0,5 µM
	Retention volume [ml]	S300	S600	S1500	Tyroglobulin	ß-Amylase	Albumin	Carboanhydrase	Retention volume [ml]	S300	Retention volume [ml]	S600	Retention volume [ml]	S1500			Capillary	Measurment	cumulant hydrodynamic radius [nm]
	0	0.04	0.13	0.1					0	0.568	0	0.089	0	0.124			1	1	12.23	10.97	10.61	10.17
	0.00232892	0.04	0.15	0.11					0.00232892	0.553	0.00232892	0.095	0.00232892	0.125			1	2	11.5	11.99	10.69	10.17
	0.00465784	0.03	0.15	0.12					0.00465784	0.541	0.00465784	0.106	0.00465784	0.134			1	3	11.86	11.05	10.56	10.15
	0.00698676	0.02	0.14	0.13					0.00698676	0.529	0.00698676	0.117	0.00698676	0.143			1	4	11.15	11.61	10.52	9.918
	0.00931568	0.01	0.13	0.13					0.00931568	0.517	0.00931568	0.129	0.00931568	0.151			1	5	11.48	10.88	10.45	10.02
	0.0116446	0.02	0.13	0.16					0.0116446	0.49	0.0116446	0.134	0.0116446	0.153			1	6	11.22	10.77	10.3	10.1
	0.0139735	0.02	0.14	0.18					0.0139735	0.457	0.0139735	0.137	0.0139735	0.152			1	7	11.17	10.8	10.64	10
	0.0163024	0.03	0.14	0.21					0.0163024	0.424	0.0163024	0.14	0.0163024	0.151			1	8	11.24	10.8	10.42	9.963
	0.0186314	0.04	0.15	0.24					0.0186314	0.391	0.0186314	0.143	0.0186314	0.151			1	9	12.23	11.06	10.4	10.3
	0.0209603	0.06	0.17	0.31					0.0209603	0.358	0.0209603	0.141	0.0209603	0.164			1	10	11.45	11.74	10.61	10.22
	0.0232892	0.1	0.21	0.42					0.0232892	0.327	0.0232892	0.13	0.0232892	0.199			1	11	11.37	10.76	10.45	9.834
	0.0256181	0.14	0.26	0.53					0.0256181	0.296	0.0256181	0.119	0.0256181	0.234			1	12	11.48	10.74	10.51	9.875
	0.027947	0.18	0.3	0.64					0.027947	0.265	0.027947	0.108	0.027947	0.268			1	13	11.6	10.79	10.41	9.675
	0.0302759	0.21	0.34	0.69					0.0302759	0.237	0.0302759	0.097	0.0302759	0.298			1	14	11.66	10.76	10.61	9.818
	0.0326049	0.2	0.35	0.58					0.0326049	0.234	0.0326049	0.081	0.0326049	0.291			1	15	11.58	10.87	11.16	9.781
	0.0349338	0.2	0.36	0.48					0.0349338	0.231	0.0349338	0.066	0.0349338	0.284			1	16	11.28	10.66	10.41	9.939
	0.0372627	0.19	0.37	0.37					0.0372627	0.228	0.0372627	0.05	0.0372627	0.277			1	17	12.12	12.05	10.17	9.809
	0.0395916	0.18	0.37	0.26					0.0395916	0.226	0.0395916	0.034	0.0395916	0.27			1	18	11.51	10.64	10.6	12.7
	0.0419205	0.16	0.33	0.23					0.0419205	0.227	0.0419205	0.033	0.0419205	0.24			1	19	12.15	10.79	10.48	9.791
	0.0442495	0.13	0.27	0.2					0.0442495	0.229	0.0442495	0.035	0.0442495	0.204			1	20	11.38	10.88	10.45	9.623
	0.0465784	0.11	0.21	0.17					0.0465784	0.232	0.0465784	0.037	0.0465784	0.168			1	21	11.03	10.36	10	9.448
	0.0489073	0.08	0.15	0.15					0.0489073	0.234	0.0489073	0.039	0.0489073	0.132			1	22	10.99	10.45	10.01	9.281
	0.0512362	0.07	0.13	0.14					0.0512362	0.232	0.0512362	0.042	0.0512362	0.112			1	23	10.8	10.41	10.05	9.35
	0.0535651	0.07	0.14	0.15					0.0535651	0.226	0.0535651	0.047	0.0535651	0.108			1	24	10.67	10.78	10.33	9.25
	0.0558941	0.07	0.14	0.15					0.0558941	0.22	0.0558941	0.051	0.0558941	0.103			1	25	10.8	10.49	9.983	9.446
	0.058223	0.08	0.15	0.16					0.058223	0.214	0.058223	0.056	0.058223	0.098			1	26	10.84	10.63	10.01	9.587
	0.0605519	0.08	0.15	0.18					0.0605519	0.214	0.0605519	0.058	0.0605519	0.094			1	27	10.87	10.46	10.05	9.484
	0.0628808	0.07	0.16	0.22					0.0628808	0.233	0.0628808	0.055	0.0628808	0.094			1	28	10.83	10.55	9.907	9.278
	0.0652097	0.06	0.17	0.26					0.0652097	0.251	0.0652097	0.051	0.0652097	0.095			1	29	11.02	10.55	9.917	9.338
	0.0675387	0.05	0.18	0.3					0.0675387	0.269	0.0675387	0.048	0.0675387	0.095			1	30	11.39	10.61	10.02	9.541
	0.0698676	0.04	0.19	0.33					0.0698676	0.288	0.0698676	0.044	0.0698676	0.095			1	31	10.97	10.3	9.803	9.251
	0.0721965	0.05	0.19	0.33					0.0721965	0.306	0.0721965	0.077	0.0721965	0.078			1	32	10.86	10.47	9.789	9.255
	0.0745254	0.05	0.19	0.34					0.0745254	0.325	0.0745254	0.112	0.0745254	0.06			1	33	11.01	10.53	9.886	9.504
	0.0768543	0.06	0.19	0.34					0.0768543	0.343	0.0768543	0.147	0.0768543	0.042			1	34	10.95	10.55	10.21	9.428
	0.0791832	0.06	0.19	0.35					0.0791832	0.361	0.0791832	0.182	0.0791832	0.024			1	35	10.93	10.41	12.72	9.417
	0.0815122	0.07	0.19	0.29					0.0815122	0.354	0.0815122	0.195	0.0815122	0.023			1	36	10.9	10.53	10.22	9.651
	0.0838411	0.08	0.2	0.23					0.0838411	0.331	0.0838411	0.196	0.0838411	0.031			1	37	10.97	10.58	9.891	9.455
	0.08617	0.09	0.2	0.18					0.08617	0.309	0.08617	0.197	0.08617	0.04			1	38	10.94	10.88	9.907	9.348
	0.0884989	0.1	0.2	0.12					0.0884989	0.287	0.0884989	0.198	0.0884989	0.048			1	39	10.9	10.75	10.21	9.37
	0.0908278	0.12	0.22	0.11					0.0908278	0.275	0.0908278	0.183	0.0908278	0.062			1	40	10.91	11.37	9.953	9.335
	0.0931568	0.15	0.25	0.12					0.0931568	0.282	0.0931568	0.138	0.0931568	0.088			2	1	11.68	14.58	10.72	10.18
	0.0954857	0.19	0.28	0.12					0.0954857	0.29	0.0954857	0.092	0.0954857	0.113			2	2	11.26	11.01	10.55	10.58
	0.0978146	0.22	0.32	0.13					0.0978146	0.298	0.0978146	0.047	0.0978146	0.139			2	3	11.29	10.96	10.55	9.792
	0.100144	0.25	0.35	0.14					0.100144	0.304	0.100144	0.005	0.100144	0.162			2	4	12.05	10.94	10.76	10.2
	0.102472	0.26	0.34	0.15					0.102472	0.294	0.102472	0.014	0.102472	0.151			2	5	11.35	12.15	10.64	9.947
	0.104801	0.26	0.34	0.16					0.104801	0.283	0.104801	0.024	0.104801	0.139			2	6	11.53	10.71	10.63	14.91
	0.10713	0.26	0.33	0.17					0.10713	0.273	0.10713	0.033	0.10713	0.127			2	7	11.73	10.92	10.62	21.04
	0.109459	0.27	0.33	0.18					0.109459	0.262	0.109459	0.043	0.109459	0.116			2	8	12.45	11.05	10.46	10.2
	0.111788	0.24	0.32	0.18					0.111788	0.253	0.111788	0.041	0.111788	0.096			2	9	11.08	11.37	10.44	10.91
	0.114117	0.21	0.3	0.19					0.114117	0.244	0.114117	0.036	0.114117	0.074			2	10	11.15	10.83	10.53	10.5
	0.116446	0.18	0.28	0.2					0.116446	0.236	0.116446	0.031	0.116446	0.053			2	11	11.04	32.72	10.42	10.29
	0.118775	0.14	0.27	0.2					0.118775	0.227	0.118775	0.026	0.118775	0.031			2	12	11.4	11.13	10.55	10.42
	0.121104	0.12	0.25	0.23					0.121104	0.228	0.121104	0.022	0.121104	0.01			2	13	11.29	10.9	10.55	9.954
	0.123433	0.11	0.23	0.25					0.123433	0.239	0.123433	0.019	0.123433	-0.009			2	14	11.08	11.48	10.77	10.1
	0.125762	0.09	0.21	0.28					0.125762	0.251	0.125762	0.016	0.125762	-0.028			2	15	11.09	11.37	10.98	10.29
	0.128091	0.08	0.2	0.3					0.128091	0.263	0.128091	0.013	0.128091	-0.046			2	16	10.9	10.58	11.01	10.06
	0.130419	0.07	0.18	0.31					0.130419	0.274	0.130419	0.012	0.130419	-0.062			2	17	11.09	10.88	10.89	10.56
	0.132748	0.07	0.2	0.31					0.132748	0.282	0.132748	0.017	0.132748	-0.06			2	18	10.92	10.88	10.66	11.77
	0.135077	0.07	0.21	0.32					0.135077	0.29	0.135077	0.022	0.135077	-0.057			2	19	10.89	10.88	10.43	19.98
	0.137406	0.07	0.23	0.32					0.137406	0.297	0.137406	0.027	0.137406	-0.055			2	20	11.24	11.23	10.64	9.999
	0.139735	0.07	0.25	0.31					0.139735	0.305	0.139735	0.031	0.139735	-0.053			2	21	10.72	10.41	10.04	9.016
	0.142064	0.06	0.26	0.29					0.142064	0.325	0.142064	0.056	0.142064	-0.053			2	22	10.83	10.31	9.969	9.012
	0.144393	0.06	0.27	0.27					0.144393	0.347	0.144393	0.083	0.144393	-0.052			2	23	10.9	10.38	9.954	9.249
	0.146722	0.05	0.27	0.25					0.146722	0.368	0.146722	0.11	0.146722	-0.052			2	24	10.79	10.41	10.05	8.895
	0.149051	0.05	0.28	0.23					0.149051	0.39	0.149051	0.137	0.149051	-0.051			2	25	10.84	10.38	9.98	8.934
	0.15138	0.05	0.29	0.23					0.15138	0.408	0.15138	0.138	0.15138	-0.049			2	26	10.82	10.29	9.894	8.779
	0.153709	0.07	0.29	0.24					0.153709	0.425	0.153709	0.122	0.153709	-0.046			2	27	10.8	10.55	10.01	8.991
	0.156038	0.08	0.3	0.25					0.156038	0.441	0.156038	0.106	0.156038	-0.043			2	28	11	10.41	9.882	8.736
	0.158366	0.1	0.3	0.25					0.158366	0.457	0.158366	0.09	0.158366	-0.039			2	29	10.75	10.4	10.17	8.911
	0.160695	0.12	0.31	0.25					0.160695	0.461	0.160695	0.081	0.160695	-0.03			2	30	10.87	10.36	10.05	8.858
	0.163024	0.14	0.34	0.25					0.163024	0.439	0.163024	0.089	0.163024	-0.004			2	31	11.06	10.23	9.981	8.828
	0.165353	0.17	0.37	0.25					0.165353	0.416	0.165353	0.098	0.165353	0.021			2	32	11.18	10.72	9.95	8.939
	0.167682	0.2	0.4	0.25					0.167682	0.394	0.167682	0.106	0.167682	0.047			2	33	11.12	10.31	9.937	9.15
	0.170011	0.23	0.43	0.26					0.170011	0.371	0.170011	0.115	0.170011	0.072			2	34	10.82	10.51	10.06	8.83
	0.17234	0.24	0.45	0.28					0.17234	0.364	0.17234	0.088	0.17234	0.057			2	35	11.07	10.64	9.81	8.968
	0.174669	0.24	0.47	0.3					0.174669	0.358	0.174669	0.06	0.174669	0.042			2	36	10.93	10.48	9.89	9.061
	0.176998	0.25	0.48	0.32					0.176998	0.351	0.176998	0.033	0.176998	0.027			2	37	11.04	10.58	9.95	8.809
	0.179327	0.25	0.5	0.34					0.179327	0.345	0.179327	0.006	0.179327	0.012			2	38	10.74	10.38	9.902	8.892
	0.181656	0.25	0.5	0.36					0.181656	0.339	0.181656	0.004	0.181656	-0.004			2	39	10.78	10.48	10	8.844
	0.183985	0.24	0.48	0.38					0.183985	0.334	0.183985	0.014	0.183985	-0.021			2	40	11.11	10.56	10.1	9.082
	0.186314	0.24	0.47	0.4					0.186314	0.329	0.186314	0.023	0.186314	-0.038			Capillary 1 - Median (not shown)		11.16	10.755	10.315	9.637
	0.188642	0.23	0.46	0.42					0.188642	0.323	0.188642	0.032	0.188642	-0.055			Capillary 2 - Median (not shown)		11.065	10.675	10.295	9.5205
	0.190971	0.22	0.43	0.44					0.190971	0.325	0.190971	0.036	0.190971	-0.072			total Median		11.075	10.73	10.315	9.637
	0.1933	0.19	0.39	0.45					0.1933	0.336	0.1933	0.035	0.1933	-0.089			Capillary 1 - Mean (not shown)		11.256	10.8067	10.3329	9.74682
	0.195629	0.16	0.35	0.47					0.195629	0.348	0.195629	0.034	0.195629	-0.105			Capillary 2 - Mean (not shown)		11.117	11.384	10.3095	10.2616
	0.197958	0.13	0.31	0.49					0.197958	0.36	0.197958	0.032	0.197958	-0.122			total Mean (not shown)		11.1865	11.0954	10.3212	10.0042
	0.200287	0.11	0.27	0.47					0.200287	0.371	0.200287	0.032	0.200287	-0.139
	0.202616	0.11	0.28	0.45					0.202616	0.376	0.202616	0.038	0.202616	-0.154
	0.204945	0.12	0.3	0.43					0.204945	0.381	0.204945	0.044	0.204945	-0.17
	0.207274	0.12	0.31	0.4					0.207274	0.386	0.207274	0.051	0.207274	-0.186
	0.209603	0.12	0.32	0.4					0.209603	0.391	0.209603	0.057	0.209603	-0.201
	0.211932	0.13	0.32	0.4					0.211932	0.385	0.211932	0.07	0.211932	-0.205
	0.214261	0.13	0.32	0.4					0.214261	0.376	0.214261	0.084	0.214261	-0.207
	0.216589	0.14	0.32	0.4					0.216589	0.368	0.216589	0.098	0.216589	-0.208
	0.218918	0.14	0.31	0.4					0.218918	0.359	0.218918	0.112	0.218918	-0.209
	0.221247	0.14	0.33	0.4					0.221247	0.362	0.221247	0.124	0.221247	-0.202
	0.223576	0.13	0.35	0.4					0.223576	0.376	0.223576	0.134	0.223576	-0.187
	0.225905	0.13	0.37	0.41					0.225905	0.39	0.225905	0.144	0.225905	-0.172
	0.228234	0.12	0.39	0.41					0.228234	0.404	0.228234	0.154	0.228234	-0.157
	0.230563	0.12	0.41	0.41					0.230563	0.417	0.230563	0.159	0.230563	-0.147
	0.232892	0.13	0.39	0.41					0.232892	0.426	0.232892	0.149	0.232892	-0.153
	0.235221	0.13	0.38	0.41					0.235221	0.435	0.235221	0.14	0.235221	-0.158
	0.23755	0.14	0.37	0.42					0.23755	0.444	0.23755	0.131	0.23755	-0.163
	0.239879	0.15	0.35	0.43					0.239879	0.453	0.239879	0.122	0.239879	-0.169
	0.242208	0.19	0.39	0.44					0.242208	0.432	0.242208	0.103	0.242208	-0.156
	0.244536	0.23	0.43	0.46					0.244536	0.41	0.244536	0.084	0.244536	-0.143
	0.246865	0.27	0.48	0.47					0.246865	0.387	0.246865	0.065	0.246865	-0.13
	0.249194	0.32	0.52	0.47					0.249194	0.364	0.249194	0.047	0.249194	-0.117
	0.251523	0.33	0.53	0.46					0.251523	0.357	0.251523	0.034	0.251523	-0.117
	0.253852	0.32	0.53	0.45					0.253852	0.359	0.253852	0.024	0.253852	-0.126
	0.256181	0.31	0.53	0.44					0.256181	0.36	0.256181	0.015	0.256181	-0.134
	0.25851	0.3	0.53	0.44					0.25851	0.362	0.25851	0.005	0.25851	-0.143
	0.260839	0.29	0.51	0.47					0.260839	0.369	0.260839	0.001	0.260839	-0.156
	0.263168	0.26	0.48	0.49					0.263168	0.386	0.263168	0.008	0.263168	-0.179
	0.265497	0.23	0.45	0.51					0.265497	0.403	0.265497	0.015	0.265497	-0.202
	0.267826	0.2	0.42	0.54					0.267826	0.42	0.267826	0.022	0.267826	-0.225
	0.270155	0.17	0.39	0.54					0.270155	0.436	0.270155	0.029	0.270155	-0.247
	0.272484	0.16	0.4	0.55					0.272484	0.432	0.272484	0.045	0.272484	-0.249
	0.274812	0.16	0.41	0.56					0.274812	0.429	0.274812	0.06	0.274812	-0.252
	0.277141	0.16	0.41	0.57					0.277141	0.425	0.277141	0.076	0.277141	-0.254
	0.27947	0.16	0.42	0.55					0.27947	0.422	0.27947	0.091	0.27947	-0.256
	0.281799	0.15	0.42	0.53					0.281799	0.427	0.281799	0.082	0.281799	-0.254
	0.284128	0.15	0.41	0.51					0.284128	0.435	0.284128	0.065	0.284128	-0.251
	0.286457	0.14	0.41	0.49					0.286457	0.444	0.286457	0.049	0.286457	-0.248
	0.288786	0.14	0.4	0.49					0.288786	0.452	0.288786	0.032	0.288786	-0.245
	0.291115	0.14	0.41	0.49					0.291115	0.47	0.291115	0.033	0.291115	-0.243
	0.293444	0.15	0.43	0.49					0.293444	0.499	0.293444	0.055	0.293444	-0.243
	0.295773	0.17	0.45	0.49					0.295773	0.527	0.295773	0.077	0.295773	-0.244
	0.298102	0.18	0.47	0.5					0.298102	0.556	0.298102	0.099	0.298102	-0.244
	0.300431	0.19	0.48	0.51					0.300431	0.579	0.300431	0.117	0.300431	-0.244
	0.302759	0.18	0.48	0.51					0.302759	0.573	0.302759	0.116	0.302759	-0.246
	0.305088	0.17	0.47	0.52					0.305088	0.566	0.305088	0.115	0.305088	-0.248
	0.307417	0.17	0.46	0.53					0.307417	0.56	0.307417	0.115	0.307417	-0.25
	0.309746	0.16	0.45	0.54					0.309746	0.554	0.309746	0.114	0.309746	-0.252
	0.312075	0.19	0.49	0.55					0.312075	0.538	0.312075	0.096	0.312075	-0.208
	0.314404	0.21	0.53	0.56					0.314404	0.521	0.314404	0.077	0.314404	-0.159
	0.316733	0.24	0.58	0.56					0.316733	0.505	0.316733	0.057	0.316733	-0.109
	0.319062	0.27	0.62	0.56					0.319062	0.488	0.319062	0.037	0.319062	-0.06
	0.321391	0.28	0.64	0.56					0.321391	0.481	0.321391	0.027	0.321391	-0.048
	0.32372	0.28	0.63	0.56					0.32372	0.481	0.32372	0.023	0.32372	-0.062
	0.326049	0.28	0.62	0.56					0.326049	0.48	0.326049	0.02	0.326049	-0.075
	0.328378	0.29	0.62	0.59					0.328378	0.48	0.328378	0.016	0.328378	-0.089
	0.330707	0.28	0.61	0.64					0.330707	0.482	0.330707	0.019	0.330707	-0.11
	0.333035	0.25	0.58	0.7					0.333035	0.488	0.333035	0.034	0.333035	-0.15
	0.335364	0.23	0.55	0.75					0.335364	0.493	0.335364	0.05	0.335364	-0.19
	0.337693	0.2	0.52	0.79					0.337693	0.499	0.337693	0.065	0.337693	-0.23
	0.340022	0.18	0.5	0.8					0.340022	0.505	0.340022	0.081	0.340022	-0.27
	0.342351	0.18	0.5	0.81					0.342351	0.505	0.342351	0.08	0.342351	-0.273
	0.34468	0.17	0.49	0.82					0.34468	0.506	0.34468	0.078	0.34468	-0.276
	0.347009	0.17	0.49	0.83					0.347009	0.506	0.347009	0.077	0.347009	-0.278
	0.349338	0.17	0.49	0.8					0.349338	0.507	0.349338	0.075	0.349338	-0.281
	0.351667	0.17	0.49	0.77					0.351667	0.509	0.351667	0.067	0.351667	-0.277
	0.353996	0.18	0.5	0.74					0.353996	0.511	0.353996	0.055	0.353996	-0.269
	0.356325	0.19	0.51	0.71					0.356325	0.514	0.356325	0.043	0.356325	-0.262
	0.358654	0.21	0.51	0.71					0.358654	0.517	0.358654	0.031	0.358654	-0.254
	0.360982	0.21	0.52	0.71					0.360982	0.523	0.360982	0.039	0.360982	-0.25
	0.363311	0.22	0.53	0.72					0.363311	0.535	0.363311	0.075	0.363311	-0.251
	0.36564	0.22	0.54	0.72					0.36564	0.546	0.36564	0.111	0.36564	-0.252
	0.367969	0.23	0.55	0.72					0.367969	0.558	0.367969	0.147	0.367969	-0.252
	0.370298	0.23	0.56	0.72					0.370298	0.568	0.370298	0.179	0.370298	-0.253
	0.372627	0.23	0.56	0.72					0.372627	0.572	0.372627	0.176	0.372627	-0.253
	0.374956	0.23	0.56	0.72					0.374956	0.575	0.374956	0.173	0.374956	-0.253
	0.377285	0.23	0.56	0.72					0.377285	0.578	0.377285	0.17	0.377285	-0.254
	0.379614	0.23	0.56	0.71					0.379614	0.581	0.379614	0.167	0.379614	-0.254
	0.381943	0.27	0.59	0.7					0.381943	0.578	0.381943	0.13	0.381943	-0.231
	0.384272	0.31	0.62	0.7					0.384272	0.573	0.384272	0.084	0.384272	-0.204
	0.386601	0.36	0.66	0.69					0.386601	0.569	0.386601	0.039	0.386601	-0.176
	0.388929	0.4	0.7	0.7					0.388929	0.564	0.388929	-0.006	0.388929	-0.149
	0.391258	0.42	0.71	0.7					0.391258	0.562	0.391258	-0.019	0.391258	-0.138
	0.393587	0.42	0.71	0.71					0.393587	0.563	0.393587	-0.003	0.393587	-0.142
	0.395916	0.41	0.71	0.72					0.395916	0.563	0.395916	0.013	0.395916	-0.146
	0.398245	0.41	0.71	0.75					0.398245	0.564	0.398245	0.028	0.398245	-0.15
	0.400574	0.4	0.7	0.78					0.400574	0.564	0.400574	0.039	0.400574	-0.16
	0.402903	0.36	0.68	0.82					0.402903	0.565	0.402903	0.037	0.402903	-0.19
	0.405232	0.31	0.65	0.86					0.405232	0.565	0.405232	0.035	0.405232	-0.22
	0.407561	0.27	0.63	0.88					0.407561	0.566	0.407561	0.032	0.407561	-0.25
	0.40989	0.23	0.6	0.88					0.40989	0.566	0.40989	0.03	0.40989	-0.279
	0.412219	0.23	0.61	0.89					0.412219	0.576	0.412219	0.028	0.412219	-0.276
	0.414548	0.23	0.62	0.89					0.414548	0.586	0.414548	0.025	0.414548	-0.27
	0.416877	0.23	0.63	0.88					0.416877	0.597	0.416877	0.023	0.416877	-0.265
	0.419205	0.24	0.64	0.86					0.419205	0.607	0.419205	0.021	0.419205	-0.259
	0.421534	0.24	0.64	0.84					0.421534	0.607	0.421534	0.018	0.421534	-0.261
	0.423863	0.25	0.63	0.82					0.423863	0.6	0.423863	0.016	0.423863	-0.268
	0.426192	0.25	0.62	0.8					0.426192	0.593	0.426192	0.013	0.426192	-0.274
	0.428521	0.26	0.62	0.8					0.428521	0.586	0.428521	0.011	0.428521	-0.281
	0.43085	0.26	0.61	0.8					0.43085	0.595	0.43085	0.018	0.43085	-0.283
	0.433179	0.26	0.6	0.8					0.433179	0.63	0.433179	0.042	0.433179	-0.278
	0.435508	0.25	0.59	0.8					0.435508	0.666	0.435508	0.066	0.435508	-0.273
	0.437837	0.25	0.59	0.8					0.437837	0.702	0.437837	0.09	0.437837	-0.269
	0.440166	0.24	0.58	0.81					0.440166	0.735	0.440166	0.112	0.440166	-0.264
	0.442495	0.24	0.6	0.82					0.442495	0.741	0.442495	0.117	0.442495	-0.272
	0.444824	0.24	0.61	0.82					0.444824	0.747	0.444824	0.123	0.444824	-0.279
	0.447152	0.23	0.62	0.83					0.447152	0.752	0.447152	0.128	0.447152	-0.287
	0.449481	0.23	0.64	0.83					0.449481	0.758	0.449481	0.133	0.449481	-0.294
	0.45181	0.27	0.68	0.83					0.45181	0.742	0.45181	0.114	0.45181	-0.252
	0.454139	0.32	0.73	0.83					0.454139	0.719	0.454139	0.088	0.454139	-0.195
	0.456468	0.37	0.78	0.83					0.456468	0.697	0.456468	0.062	0.456468	-0.138
	0.458797	0.42	0.83	0.85					0.458797	0.675	0.458797	0.036	0.458797	-0.082
	0.461126	0.44	0.85	0.87					0.461126	0.659	0.461126	0.026	0.461126	-0.056
	0.463455	0.43	0.84	0.88					0.463455	0.65	0.463455	0.033	0.463455	-0.063
	0.465784	0.42	0.84	0.9					0.465784	0.64	0.465784	0.039	0.465784	-0.07
	0.468113	0.41	0.83	0.93					0.468113	0.631	0.468113	0.046	0.468113	-0.078
	0.470442	0.4	0.82	0.97					0.470442	0.626	0.470442	0.049	0.470442	-0.092
	0.472771	0.36	0.79	1					0.472771	0.638	0.472771	0.041	0.472771	-0.134
	0.475099	0.32	0.75	1.04					0.475099	0.65	0.475099	0.033	0.475099	-0.177
	0.477428	0.29	0.71	1.05					0.477428	0.663	0.477428	0.025	0.477428	-0.219
	0.479757	0.25	0.68	1.05					0.479757	0.675	0.479757	0.017	0.479757	-0.261
	0.482086	0.25	0.67	1.05					0.482086	0.681	0.482086	0.024	0.482086	-0.278
	0.484415	0.25	0.67	1.06					0.484415	0.687	0.484415	0.034	0.484415	-0.292
	0.486744	0.26	0.67	1.05					0.486744	0.693	0.486744	0.043	0.486744	-0.306
	0.489073	0.26	0.67	1.03					0.489073	0.699	0.489073	0.052	0.489073	-0.319
	0.491402	0.26	0.68	1.01					0.491402	0.701	0.491402	0.049	0.491402	-0.307
	0.493731	0.26	0.69	0.99					0.493731	0.701	0.493731	0.037	0.493731	-0.277
	0.49606	0.26	0.69	0.98					0.49606	0.701	0.49606	0.025	0.49606	-0.248
	0.498389	0.26	0.7	0.97					0.498389	0.701	0.498389	0.012	0.498389	-0.218
	0.500718	0.25	0.71	0.96					0.500718	0.706	0.500718	0.018	0.500718	-0.2
	0.503047	0.26	0.72	0.96					0.503047	0.723	0.503047	0.065	0.503047	-0.212
	0.505375	0.26	0.73	0.95					0.505375	0.74	0.505375	0.112	0.505375	-0.223
	0.507704	0.26	0.73	0.95					0.507704	0.756	0.507704	0.159	0.507704	-0.235
	0.510033	0.26	0.74	0.96					0.510033	0.773	0.510033	0.206	0.510033	-0.246
	0.512362	0.27	0.74	0.96					0.512362	0.774	0.512362	0.205	0.512362	-0.238
	0.514691	0.28	0.73	0.96					0.514691	0.775	0.514691	0.205	0.514691	-0.23
	0.51702	0.29	0.73	0.96					0.51702	0.776	0.51702	0.204	0.51702	-0.221
	0.519349	0.3	0.72	0.96					0.519349	0.777	0.519349	0.203	0.519349	-0.213
	0.521678	0.33	0.75	0.95					0.521678	0.776	0.521678	0.183	0.521678	-0.191
	0.524007	0.38	0.8	0.95					0.524007	0.775	0.524007	0.156	0.524007	-0.163
	0.526336	0.43	0.84	0.95					0.526336	0.774	0.526336	0.129	0.526336	-0.136
	0.528665	0.47	0.88	0.98					0.528665	0.773	0.528665	0.102	0.528665	-0.108
	0.530994	0.5	0.91	1.01					0.530994	0.766	0.530994	0.08	0.530994	-0.092
	0.533322	0.49	0.91	1.04					0.533322	0.753	0.533322	0.065	0.533322	-0.092
	0.535651	0.49	0.91	1.07					0.535651	0.74	0.535651	0.05	0.535651	-0.092
	0.53798	0.49	0.92	1.06					0.53798	0.727	0.53798	0.035	0.53798	-0.092
	0.540309	0.48	0.92	1.06					0.540309	0.716	0.540309	0.021	0.540309	-0.094
	0.542638	0.46	0.89	1.06					0.542638	0.716	0.542638	0.016	0.542638	-0.112
	0.544967	0.43	0.87	1.06					0.544967	0.716	0.544967	0.011	0.544967	-0.13
	0.547296	0.41	0.84	1.08					0.547296	0.715	0.547296	0.006	0.547296	-0.148
	0.549625	0.38	0.82	1.09					0.549625	0.715	0.549625	0.001	0.549625	-0.166
	0.551954	0.36	0.81	1.11					0.551954	0.719	0.551954	0.007	0.551954	-0.18
	0.554283	0.35	0.81	1.13					0.554283	0.723	0.554283	0.015	0.554283	-0.194
	0.556612	0.34	0.81	1.13					0.556612	0.728	0.556612	0.022	0.556612	-0.207
	0.558941	0.32	0.8	1.13					0.558941	0.732	0.558941	0.03	0.558941	-0.221
	0.561269	0.32	0.81	1.12					0.561269	0.737	0.561269	0.04	0.561269	-0.225
	0.563598	0.32	0.82	1.12					0.563598	0.742	0.563598	0.052	0.563598	-0.222
	0.565927	0.32	0.83	1.11					0.565927	0.746	0.565927	0.064	0.565927	-0.219
	0.568256	0.32	0.84	1.09					0.568256	0.751	0.568256	0.075	0.568256	-0.216
	0.570585	0.33	0.84	1.07					0.570585	0.759	0.570585	0.085	0.570585	-0.215
	0.572914	0.32	0.84	1.05					0.572914	0.778	0.572914	0.09	0.572914	-0.22
	0.575243	0.32	0.84	1.03					0.575243	0.796	0.575243	0.096	0.575243	-0.225
	0.577572	0.32	0.84	1.03					0.577572	0.814	0.577572	0.101	0.577572	-0.23
	0.579901	0.32	0.84	1.03					0.579901	0.832	0.579901	0.106	0.579901	-0.235
	0.58223	0.33	0.86	1.03					0.58223	0.835	0.58223	0.111	0.58223	-0.221
	0.584559	0.35	0.88	1.03					0.584559	0.838	0.584559	0.117	0.584559	-0.207
	0.586888	0.37	0.9	1.04					0.586888	0.841	0.586888	0.123	0.586888	-0.192
	0.589217	0.39	0.92	1.05					0.589217	0.843	0.589217	0.128	0.589217	-0.178
	0.591545	0.4	0.94	1.06					0.591545	0.839	0.591545	0.132	0.591545	-0.144
	0.593874	0.41	0.95	1.08					0.593874	0.831	0.593874	0.136	0.593874	-0.1
	0.596203	0.42	0.97	1.09					0.596203	0.823	0.596203	0.14	0.596203	-0.056
	0.598532	0.43	0.99	1.11					0.598532	0.815	0.598532	0.144	0.598532	-0.012
	0.600861	0.44	1.01	1.12					0.600861	0.805	0.600861	0.135	0.600861	0.019
	0.60319	0.45	1.02	1.14					0.60319	0.79	0.60319	0.107	0.60319	0.026
	0.605519	0.45	1.04	1.15					0.605519	0.775	0.605519	0.078	0.605519	0.033
	0.607848	0.46	1.06	1.14					0.607848	0.761	0.607848	0.049	0.607848	0.04
	0.610177	0.47	1.07	1.14					0.610177	0.747	0.610177	0.022	0.610177	0.044
	0.612506	0.47	1.05	1.13					0.612506	0.748	0.612506	0.02	0.612506	0.018
	0.614835	0.48	1.02	1.13					0.614835	0.75	0.614835	0.018	0.614835	-0.008
	0.617164	0.48	1	1.17					0.617164	0.751	0.617164	0.016	0.617164	-0.033
	0.619492	0.49	0.97	1.21					0.619492	0.753	0.619492	0.014	0.619492	-0.059
	0.621821	0.47	0.96	1.25					0.621821	0.742	0.621821	0.014	0.621821	-0.076
	0.62415	0.45	0.95	1.29					0.62415	0.728	0.62415	0.015	0.62415	-0.09
	0.626479	0.42	0.94	1.3					0.626479	0.714	0.626479	0.015	0.626479	-0.104
	0.628808	0.4	0.93	1.3					0.628808	0.7	0.628808	0.016	0.628808	-0.118
	0.631137	0.38	0.92	1.31					0.631137	0.698	0.631137	0.015	0.631137	-0.127
	0.633466	0.37	0.92	1.31					0.633466	0.707	0.633466	0.013	0.633466	-0.13
	0.635795	0.37	0.91	1.3					0.635795	0.717	0.635795	0.011	0.635795	-0.134
	0.638124	0.36	0.9	1.26					0.638124	0.726	0.638124	0.01	0.638124	-0.137
	0.640453	0.36	0.9	1.23					0.640453	0.733	0.640453	0.011	0.640453	-0.138
	0.642782	0.37	0.91	1.2					0.642782	0.727	0.642782	0.024	0.642782	-0.127
	0.645111	0.37	0.92	1.18					0.645111	0.721	0.645111	0.038	0.645111	-0.117
	0.647439	0.38	0.93	1.19					0.647439	0.715	0.647439	0.052	0.647439	-0.106
	0.649768	0.38	0.94	1.19					0.649768	0.709	0.649768	0.066	0.649768	-0.095
	0.652097	0.39	0.96	1.2					0.652097	0.714	0.652097	0.092	0.652097	-0.085
	0.654426	0.41	0.98	1.2					0.654426	0.721	0.654426	0.12	0.654426	-0.075
	0.656755	0.42	1	1.2					0.656755	0.728	0.656755	0.149	0.656755	-0.066
	0.659084	0.43	1.03	1.19					0.659084	0.734	0.659084	0.177	0.659084	-0.056
	0.661413	0.43	1.03	1.18					0.661413	0.736	0.661413	0.178	0.661413	-0.049
	0.663742	0.43	1.02	1.17					0.663742	0.733	0.663742	0.161	0.663742	-0.044
	0.666071	0.43	1.01	1.19					0.666071	0.731	0.666071	0.144	0.666071	-0.039
	0.6684	0.42	1	1.21					0.6684	0.729	0.6684	0.127	0.6684	-0.034
	0.670729	0.44	0.99	1.23					0.670729	0.723	0.670729	0.109	0.670729	-0.022
	0.673058	0.48	1.02	1.24					0.673058	0.709	0.673058	0.089	0.673058	0.002
	0.675387	0.52	1.04	1.25					0.675387	0.695	0.675387	0.069	0.675387	0.027
	0.677715	0.56	1.06	1.25					0.677715	0.682	0.677715	0.049	0.677715	0.052
	0.680044	0.6	1.08	1.25					0.680044	0.668	0.680044	0.029	0.680044	0.076
	0.682373	0.59	1.08	1.25					0.682373	0.675	0.682373	0.022	0.682373	0.073
	0.684702	0.58	1.09	1.26					0.684702	0.682	0.684702	0.015	0.684702	0.069
	0.687031	0.57	1.09	1.29					0.687031	0.688	0.687031	0.009	0.687031	0.066
	0.68936	0.55	1.1	1.32					0.68936	0.695	0.68936	0.002	0.68936	0.063
	0.691689	0.53	1.08	1.36					0.691689	0.697	0.691689	0.001	0.691689	0.042
	0.694018	0.49	1.06	1.39					0.694018	0.697	0.694018	0.002	0.694018	0.015
	0.696347	0.46	1.04	1.38					0.696347	0.698	0.696347	0.004	0.696347	-0.012
	0.698676	0.43	1.02	1.38					0.698676	0.698	0.698676	0.005	0.698676	-0.039
	0.701005	0.41	1	1.38					0.701005	0.702	0.701005	0.008	0.701005	-0.054
	0.703334	0.42	1.01	1.38					0.703334	0.712	0.703334	0.014	0.703334	-0.052
	0.705662	0.43	1.01	1.38					0.705662	0.722	0.705662	0.019	0.705662	-0.05
	0.707991	0.43	1.01	1.38					0.707991	0.732	0.707991	0.024	0.707991	-0.049
	0.71032	0.44	1.01	1.38					0.71032	0.74	0.71032	0.027	0.71032	-0.047
	0.712649	0.44	1.02	1.38					0.712649	0.732	0.712649	0.011	0.712649	-0.046
	0.714978	0.44	1.02	1.43					0.714978	0.725	0.714978	-0.005	0.714978	-0.046
	0.717307	0.44	1.02	1.55					0.717307	0.717	0.717307	-0.021	0.717307	-0.046
	0.719636	0.44	1.03	1.66					0.719636	0.709	0.719636	-0.036	0.719636	-0.045
	0.721965	0.45	1.04	1.77					0.721965	0.735	0.721965	-0.012	0.721965	-0.01
	0.724294	0.45	1.05	1.83					0.724294	0.768	0.724294	0.02	0.724294	0.031
	0.726623	0.46	1.05	1.75					0.726623	0.801	0.726623	0.052	0.726623	0.072
	0.728952	0.46	1.06	1.67					0.728952	0.833	0.728952	0.084	0.728952	0.113
	0.731281	0.46	1.07	1.6					0.731281	0.847	0.731281	0.102	0.731281	0.122
	0.733609	0.46	1.08	1.52					0.733609	0.846	0.733609	0.107	0.733609	0.103
	0.735938	0.45	1.08	1.5					0.735938	0.845	0.735938	0.112	0.735938	0.084
	0.738267	0.44	1.09	1.49					0.738267	0.844	0.738267	0.117	0.738267	0.065
	0.740596	0.45	1.1	1.48					0.740596	0.835	0.740596	0.113	0.740596	0.067
	0.742925	0.49	1.15	1.47					0.742925	0.801	0.742925	0.083	0.742925	0.13
	0.745254	0.54	1.2	1.47					0.745254	0.768	0.745254	0.053	0.745254	0.193
	0.747583	0.58	1.25	1.47					0.747583	0.735	0.747583	0.023	0.747583	0.256
	0.749912	0.62	1.29	1.47					0.749912	0.701	0.749912	-0.008	0.749912	0.319
	0.752241	0.62	1.28	1.47					0.752241	0.698	0.752241	-0.013	0.752241	0.311
	0.75457	0.62	1.26	1.48					0.75457	0.695	0.75457	-0.017	0.75457	0.299
	0.756899	0.61	1.24	1.5					0.756899	0.692	0.756899	-0.021	0.756899	0.288
	0.759228	0.61	1.22	1.52					0.759228	0.69	0.759228	-0.026	0.759228	0.276
	0.761557	0.59	1.19	1.53					0.761557	0.692	0.761557	-0.016	0.761557	0.259
	0.763885	0.56	1.16	1.55					0.763885	0.696	0.763885	0	0.763885	0.24
	0.766214	0.52	1.12	1.57					0.766214	0.701	0.766214	0.016	0.766214	0.221
	0.768543	0.49	1.09	1.58					0.768543	0.705	0.768543	0.033	0.768543	0.201
	0.770872	0.47	1.07	1.59					0.770872	0.706	0.770872	0.046	0.770872	0.205
	0.773201	0.48	1.09	1.61					0.773201	0.7	0.773201	0.055	0.773201	0.249
	0.77553	0.48	1.1	1.59					0.77553	0.694	0.77553	0.064	0.77553	0.292
	0.777859	0.49	1.12	1.56					0.777859	0.688	0.777859	0.073	0.777859	0.336
	0.780188	0.49	1.14	1.54					0.780188	0.683	0.780188	0.08	0.780188	0.376
	0.782517	0.49	1.14	1.51					0.782517	0.68	0.782517	0.069	0.782517	0.382
	0.784846	0.48	1.14	1.51					0.784846	0.678	0.784846	0.057	0.784846	0.388
	0.787175	0.48	1.14	1.51					0.787175	0.675	0.787175	0.046	0.787175	0.393
	0.789504	0.48	1.14	1.52					0.789504	0.673	0.789504	0.034	0.789504	0.399
	0.791832	0.48	1.14	1.53					0.791832	0.687	0.791832	0.06	0.791832	0.422
	0.794161	0.48	1.14	1.54					0.794161	0.707	0.794161	0.096	0.794161	0.449
	0.79649	0.48	1.14	1.56					0.79649	0.727	0.79649	0.132	0.79649	0.477
	0.798819	0.48	1.14	1.57					0.798819	0.747	0.798819	0.168	0.798819	0.505
	0.801148	0.49	1.14	1.59					0.801148	0.757	0.801148	0.191	0.801148	0.528
	0.803477	0.5	1.14	1.6					0.803477	0.756	0.803477	0.2	0.803477	0.545
	0.805806	0.51	1.14	1.6					0.805806	0.756	0.805806	0.209	0.805806	0.562
	0.808135	0.52	1.14	1.6					0.808135	0.755	0.808135	0.219	0.808135	0.58
	0.810464	0.53	1.15	1.6					0.810464	0.749	0.810464	0.221	0.810464	0.603
	0.812793	0.59	1.2	1.6					0.812793	0.721	0.812793	0.192	0.812793	0.652
	0.815122	0.64	1.25	1.64					0.815122	0.693	0.815122	0.164	0.815122	0.701
	0.817451	0.69	1.3	1.68					0.817451	0.664	0.817451	0.136	0.817451	0.75
	0.81978	0.74	1.35	1.72					0.81978	0.636	0.81978	0.108	0.81978	0.798
	0.822108	0.75	1.34	1.76					0.822108	0.635	0.822108	0.099	0.822108	0.813
	0.824437	0.74	1.32	1.78					0.824437	0.637	0.824437	0.093	0.824437	0.823
	0.826766	0.74	1.3	1.8					0.826766	0.638	0.826766	0.087	0.826766	0.834
	0.829095	0.74	1.29	1.82					0.829095	0.64	0.829095	0.08	0.829095	0.845
	0.831424	0.71	1.27	1.84					0.831424	0.652	0.831424	0.085	0.831424	0.839
	0.833753	0.65	1.25	1.85					0.833753	0.67	0.833753	0.096	0.833753	0.823
	0.836082	0.59	1.22	1.85					0.836082	0.688	0.836082	0.108	0.836082	0.806
	0.838411	0.54	1.2	1.84					0.838411	0.706	0.838411	0.119	0.838411	0.79
	0.84074	0.5	1.19	1.84					0.84074	0.72	0.84074	0.137	0.84074	0.785
	0.843069	0.49	1.21	1.84					0.843069	0.726	0.843069	0.171	0.843069	0.805
	0.845398	0.48	1.23	1.82					0.845398	0.733	0.845398	0.204	0.845398	0.825
	0.847727	0.48	1.24	1.81					0.847727	0.739	0.847727	0.237	0.847727	0.845
	0.850055	0.47	1.26	1.79					0.850055	0.746	0.850055	0.271	0.850055	0.866
	0.852384	0.48	1.25	1.77					0.852384	0.791	0.852384	0.313	0.852384	0.9
	0.854713	0.49	1.24	1.79					0.854713	0.836	0.854713	0.355	0.854713	0.934
	0.857042	0.5	1.23	1.81					0.857042	0.881	0.857042	0.397	0.857042	0.968
	0.859371	0.51	1.21	1.83					0.859371	0.927	0.859371	0.439	0.859371	1.003
	0.8617	0.52	1.22	1.85					0.8617	0.998	0.8617	0.529	0.8617	1.04
	0.864029	0.53	1.22	1.87					0.864029	1.079	0.864029	0.638	0.864029	1.079
	0.866358	0.54	1.23	1.89					0.866358	1.16	0.866358	0.748	0.866358	1.117
	0.868687	0.55	1.24	1.9					0.868687	1.241	0.868687	0.857	0.868687	1.156
	0.871016	0.55	1.25	1.92					0.871016	1.321	0.871016	0.967	0.871016	1.211
	0.873345	0.55	1.27	1.94					0.873345	1.398	0.873345	1.077	0.873345	1.286
	0.875674	0.55	1.3	1.98					0.875674	1.476	0.875674	1.187	0.875674	1.362
	0.878002	0.55	1.32	2.02					0.878002	1.554	0.878002	1.298	0.878002	1.437
	0.880331	0.55	1.34	2.05					0.880331	1.633	0.880331	1.409	0.880331	1.522
	0.88266	0.61	1.37	2.09					0.88266	1.718	0.88266	1.527	0.88266	1.666
	0.884989	0.66	1.41	2.1					0.884989	1.804	0.884989	1.644	0.884989	1.81
	0.887318	0.71	1.44	2.11					0.887318	1.889	0.887318	1.761	0.887318	1.954
	0.889647	0.76	1.47	2.12					0.889647	1.975	0.889647	1.879	0.889647	2.099
	0.891976	0.78	1.49	2.13					0.891976	2.101	0.891976	2.023	0.891976	2.207
	0.894305	0.79	1.51	2.17					0.894305	2.234	0.894305	2.173	0.894305	2.309
	0.896634	0.8	1.52	2.2					0.896634	2.368	0.896634	2.322	0.896634	2.411
	0.898963	0.82	1.54	2.24					0.898963	2.501	0.898963	2.472	0.898963	2.513
	0.901292	0.81	1.53	2.27					0.901292	2.635	0.901292	2.633	0.901292	2.59
	0.903621	0.78	1.5	2.29					0.903621	2.769	0.903621	2.805	0.903621	2.646
	0.90595	0.75	1.47	2.3					0.90595	2.903	0.90595	2.976	0.90595	2.702
	0.908278	0.73	1.43	2.31					0.908278	3.037	0.908278	3.148	0.908278	2.758
	0.910607	0.71	1.41	2.31					0.910607	3.175	0.910607	3.32	0.910607	2.83
	0.912936	0.72	1.41	2.31					0.912936	3.324	0.912936	3.498	0.912936	2.946
	0.915265	0.73	1.41	2.3					0.915265	3.473	0.915265	3.675	0.915265	3.062
	0.917594	0.74	1.42	2.29					0.917594	3.622	0.917594	3.852	0.917594	3.178
	0.919923	0.76	1.42	2.28					0.919923	3.77	0.919923	4.029	0.919923	3.294
	0.922252	0.78	1.45	2.27					0.922252	3.931	0.922252	4.216	0.922252	3.405
	0.924581	0.81	1.48	2.29					0.924581	4.093	0.924581	4.403	0.924581	3.517
	0.92691	0.83	1.51	2.3					0.92691	4.254	0.92691	4.59	0.92691	3.629
	0.929239	0.86	1.55	2.31					0.929239	4.416	0.929239	4.777	0.929239	3.74
	0.931568	0.87	1.58	2.33					0.931568	4.579	0.931568	4.939	0.931568	3.839
	0.933897	0.89	1.61	2.32					0.933897	4.743	0.933897	5.089	0.933897	3.932
	0.936225	0.9	1.64	2.32					0.936225	4.907	0.936225	5.238	0.936225	4.025
	0.938554	0.92	1.66	2.31					0.938554	5.071	0.938554	5.388	0.938554	4.118
	0.940883	0.93	1.69	2.3					0.940883	5.214	0.940883	5.489	0.940883	4.193
	0.943212	0.94	1.71	2.3					0.943212	5.324	0.943212	5.51	0.943212	4.237
	0.945541	0.96	1.73	2.29					0.945541	5.433	0.945541	5.532	0.945541	4.281
	0.94787	0.97	1.75	2.28					0.94787	5.542	0.94787	5.553	0.94787	4.325
	0.950199	0.98	1.77	2.27					0.950199	5.645	0.950199	5.565	0.950199	4.366
	0.952528	1.03	1.8	2.25					0.952528	5.663	0.952528	5.469	0.952528	4.368
	0.954857	1.07	1.83	2.22					0.954857	5.682	0.954857	5.373	0.954857	4.369
	0.957186	1.12	1.86	2.19					0.957186	5.7	0.957186	5.277	0.957186	4.37
	0.959515	1.17	1.89	2.17					0.959515	5.719	0.959515	5.181	0.959515	4.372
	0.961844	1.18	1.89	2.14					0.961844	5.666	0.961844	5.059	0.961844	4.309
	0.964172	1.17	1.87	2.18					0.964172	5.594	0.964172	4.929	0.964172	4.228
	0.966501	1.17	1.86	2.22					0.966501	5.521	0.966501	4.799	0.966501	4.148
	0.96883	1.16	1.84	2.26					0.96883	5.449	0.96883	4.67	0.96883	4.068
	0.971159	1.14	1.81	2.3					0.971159	5.354	0.971159	4.545	0.971159	3.972
	0.973488	1.08	1.78	2.29					0.973488	5.237	0.973488	4.427	0.973488	3.862
	0.975817	1.03	1.74	2.27					0.975817	5.12	0.975817	4.308	0.975817	3.751
	0.978146	0.98	1.71	2.25					0.978146	5.003	0.978146	4.189	0.978146	3.641
	0.980475	0.93	1.68	2.23					0.980475	4.875	0.980475	4.071	0.980475	3.531
	0.982804	0.91	1.65	2.2					0.982804	4.703	0.982804	3.953	0.982804	3.427
	0.985133	0.89	1.62	2.15					0.985133	4.53	0.985133	3.835	0.985133	3.322
	0.987462	0.87	1.59	2.11					0.987462	4.358	0.987462	3.718	0.987462	3.218
	0.989791	0.85	1.56	2.07					0.989791	4.186	0.989791	3.6	0.989791	3.114
	0.99212	0.84	1.56	2.03					0.99212	3.996	0.99212	3.519	0.99212	3.041
	0.994448	0.83	1.56	2.02					0.994448	3.803	0.994448	3.441	0.994448	2.972
	0.996777	0.82	1.56	2.01					0.996777	3.611	0.996777	3.364	0.996777	2.903
	0.999106	0.81	1.56	2					0.999106	3.419	0.999106	3.286	0.999106	2.834
	1.00144	0.8	1.56	1.98					1.00144	3.284	1.00144	3.227	1.00144	2.787
	1.00376	0.79	1.56	1.99					1.00376	3.187	1.00376	3.179	1.00376	2.754
	1.00609	0.78	1.55	1.99					1.00609	3.09	1.00609	3.132	1.00609	2.722
	1.00842	0.78	1.55	2					1.00842	2.992	1.00842	3.084	1.00842	2.689
	1.01075	0.78	1.56	2					1.01075	2.91	1.01075	3.04	1.01075	2.667
	1.01308	0.79	1.56	2					1.01308	2.858	1.01308	3.003	1.01308	2.668
	1.01541	0.8	1.56	2.01					1.01541	2.807	1.01541	2.967	1.01541	2.668
	1.01774	0.82	1.57	2.01					1.01774	2.756	1.01774	2.93	1.01774	2.669
	1.02007	0.83	1.57	2.01					1.02007	2.705	1.02007	2.893	1.02007	2.67
	1.0224	0.85	1.6	2					1.0224	2.674	1.0224	2.869	1.0224	2.709
	1.02472	0.86	1.62	2					1.02472	2.643	1.02472	2.844	1.02472	2.747
	1.02705	0.88	1.65	2					1.02705	2.612	1.02705	2.819	1.02705	2.786
	1.02938	0.89	1.68	1.99					1.02938	2.581	1.02938	2.795	1.02938	2.825
	1.03171	0.9	1.69	1.99					1.03171	2.571	1.03171	2.786	1.03171	2.847
	1.03404	0.9	1.7	2.02					1.03404	2.569	1.03404	2.784	1.03404	2.863
	1.03637	0.9	1.71	2.05					1.03637	2.567	1.03637	2.781	1.03637	2.88
	1.0387	0.9	1.72	2.07					1.0387	2.565	1.0387	2.778	1.0387	2.896
	1.04103	0.9	1.72	2.1					1.04103	2.58	1.04103	2.779	1.04103	2.909
	1.04336	0.9	1.72	2.11					1.04336	2.617	1.04336	2.783	1.04336	2.918
	1.04568	0.9	1.72	2.12					1.04568	2.654	1.04568	2.787	1.04568	2.927
	1.04801	0.9	1.71	2.13					1.04801	2.691	1.04801	2.791	1.04801	2.936
	1.05034	0.89	1.71	2.13					1.05034	2.726	1.05034	2.797	1.05034	2.946
	1.05267	0.86	1.69	2.11					1.05267	2.75	1.05267	2.809	1.05267	2.958
	1.055	0.83	1.67	2.08					1.055	2.773	1.055	2.821	1.055	2.97
	1.05733	0.8	1.65	2.05					1.05733	2.797	1.05733	2.834	1.05733	2.982
	1.05966	0.77	1.64	2.02					1.05966	2.82	1.05966	2.846	1.05966	2.994
	1.06199	0.76	1.63	2.01					1.06199	2.876	1.06199	2.889	1.06199	3.043
	1.06432	0.76	1.62	2.02					1.06432	2.937	1.06432	2.938	1.06432	3.098
	1.06664	0.75	1.61	2.03					1.06664	2.999	1.06664	2.987	1.06664	3.153
	1.06897	0.75	1.6	2.04					1.06897	3.06	1.06897	3.035	1.06897	3.208
	1.0713	0.76	1.6	2.05					1.0713	3.12	1.0713	3.085	1.0713	3.257
	1.07363	0.76	1.6	2.06					1.07363	3.18	1.07363	3.134	1.07363	3.301
	1.07596	0.77	1.61	2.06					1.07596	3.239	1.07596	3.184	1.07596	3.345
	1.07829	0.78	1.61	2.07					1.07829	3.299	1.07829	3.233	1.07829	3.389
	1.08062	0.79	1.62	2.07					1.08062	3.361	1.08062	3.289	1.08062	3.438
	1.08295	0.8	1.66	2.07					1.08295	3.431	1.08295	3.364	1.08295	3.505
	1.08528	0.81	1.7	2.07					1.08528	3.5	1.08528	3.438	1.08528	3.572
	1.08761	0.82	1.73	2.06					1.08761	3.569	1.08761	3.512	1.08761	3.639
	1.08993	0.84	1.77	2.06					1.08993	3.639	1.08993	3.587	1.08993	3.706
	1.09226	0.84	1.75	2.06					1.09226	3.708	1.09226	3.633	1.09226	3.779
	1.09459	0.85	1.74	2.07					1.09459	3.778	1.09459	3.679	1.09459	3.853
	1.09692	0.85	1.72	2.08					1.09692	3.848	1.09692	3.725	1.09692	3.927
	1.09925	0.86	1.71	2.09					1.09925	3.917	1.09925	3.771	1.09925	4.001
	1.10158	0.88	1.72	2.12					1.10158	4	1.10158	3.827	1.10158	4.08
	1.10391	0.92	1.76	2.17					1.10391	4.09	1.10391	3.887	1.10391	4.161
	1.10624	0.95	1.79	2.22					1.10624	4.179	1.10624	3.947	1.10624	4.242
	1.10857	0.98	1.83	2.27					1.10857	4.269	1.10857	4.008	1.10857	4.323
	1.11089	1	1.85	2.31					1.11089	4.361	1.11089	4.085	1.11089	4.403
	1.11322	1	1.85	2.33					1.11322	4.458	1.11322	4.19	1.11322	4.48
	1.11555	0.99	1.84	2.34					1.11555	4.555	1.11555	4.296	1.11555	4.558
	1.11788	0.99	1.84	2.36					1.11788	4.651	1.11788	4.401	1.11788	4.636
	1.12021	0.98	1.84	2.38					1.12021	4.75	1.12021	4.506	1.12021	4.715
	1.12254	0.96	1.82	2.35					1.12254	4.862	1.12254	4.612	1.12254	4.808
	1.12487	0.93	1.79	2.31					1.12487	4.974	1.12487	4.717	1.12487	4.901
	1.1272	0.91	1.77	2.28					1.1272	5.086	1.1272	4.823	1.1272	4.994
	1.12953	0.89	1.75	2.24					1.12953	5.198	1.12953	4.928	1.12953	5.087
	1.13185	0.88	1.75	2.24					1.13185	5.331	1.13185	5.04	1.13185	5.198
	1.13418	0.88	1.76	2.25					1.13418	5.469	1.13418	5.153	1.13418	5.313
	1.13651	0.88	1.78	2.26					1.13651	5.608	1.13651	5.267	1.13651	5.429
	1.13884	0.88	1.79	2.27					1.13884	5.746	1.13884	5.38	1.13884	5.544
	1.14117	0.87	1.79	2.28					1.14117	5.884	1.14117	5.492	1.14117	5.655
	1.1435	0.87	1.79	2.3					1.1435	6.021	1.1435	5.601	1.1435	5.761
	1.14583	0.87	1.79	2.31					1.14583	6.158	1.14583	5.711	1.14583	5.867
	1.14816	0.86	1.79	2.32					1.14816	6.295	1.14816	5.821	1.14816	5.973
	1.15049	0.86	1.79	2.34					1.15049	6.442	1.15049	5.938	1.15049	6.087
	1.15281	0.87	1.81	2.35					1.15281	6.629	1.15281	6.086	1.15281	6.233
	1.15514	0.89	1.82	2.36					1.15514	6.816	1.15514	6.234	1.15514	6.379
	1.15747	0.9	1.84	2.38					1.15747	7.003	1.15747	6.382	1.15747	6.526
	1.1598	0.92	1.85	2.39					1.1598	7.189	1.1598	6.53	1.1598	6.672
	1.16213	0.91	1.85	2.41					1.16213	7.341	1.16213	6.675	1.16213	6.811
	1.16446	0.9	1.84	2.44					1.16446	7.489	1.16446	6.819	1.16446	6.949
	1.16679	0.9	1.84	2.46					1.16679	7.637	1.16679	6.964	1.16679	7.087
	1.16912	0.89	1.83	2.48					1.16912	7.785	1.16912	7.109	1.16912	7.225
	1.17145	0.91	1.86	2.51					1.17145	7.925	1.17145	7.258	1.17145	7.397
	1.17378	0.96	1.91	2.55					1.17378	8.06	1.17378	7.41	1.17378	7.591
	1.1761	1.01	1.96	2.58					1.1761	8.195	1.1761	7.562	1.1761	7.784
	1.17843	1.06	2.01	2.61					1.17843	8.33	1.17843	7.714	1.17843	7.977
	1.18076	1.09	2.05	2.64					1.18076	8.481	1.18076	7.872	1.18076	8.164
	1.18309	1.1	2.05	2.67					1.18309	8.665	1.18309	8.042	1.18309	8.338
	1.18542	1.11	2.05	2.69					1.18542	8.85	1.18542	8.211	1.18542	8.513
	1.18775	1.12	2.05	2.72					1.18775	9.035	1.18775	8.381	1.18775	8.687
	1.19008	1.12	2.05	2.74					1.19008	9.219	1.19008	8.553	1.19008	8.861
	1.19241	1.08	2.01	2.77					1.19241	9.406	1.19241	8.79	1.19241	9.034
	1.19474	1.05	1.98	2.79					1.19474	9.593	1.19474	9.028	1.19474	9.207
	1.19706	1.01	1.94	2.82					1.19706	9.78	1.19706	9.265	1.19706	9.379
	1.19939	0.97	1.91	2.84					1.19939	9.967	1.19939	9.502	1.19939	9.552
	1.20172	0.97	1.91	2.89					1.20172	10.187	1.20172	9.775	1.20172	9.783
	1.20405	0.99	1.93	2.94					1.20405	10.419	1.20405	10.06	1.20405	10.034
	1.20638	1.01	1.94	2.98					1.20638	10.65	1.20638	10.346	1.20638	10.285
	1.20871	1.03	1.96	3.03					1.20871	10.882	1.20871	10.632	1.20871	10.536
	1.21104	1.05	1.97	3.14					1.21104	11.137	1.21104	10.937	1.21104	10.816
	1.21337	1.06	2	3.27					1.21337	11.424	1.21337	11.268	1.21337	11.134
	1.2157	1.07	2.02	3.4					1.2157	11.71	1.2157	11.6	1.2157	11.452
	1.21802	1.09	2.04	3.53					1.21802	11.997	1.21802	11.931	1.21802	11.77
	1.22035	1.1	2.06	3.69					1.22035	12.3	1.22035	12.277	1.22035	12.094
	1.22268	1.1	2.08	3.91					1.22268	12.703	1.22268	12.711	1.22268	12.452
	1.22501	1.1	2.1	4.13					1.22501	13.105	1.22501	13.144	1.22501	12.811
	1.22734	1.1	2.11	4.35					1.22734	13.507	1.22734	13.578	1.22734	13.169
	1.22967	1.1	2.13	4.59					1.22967	13.909	1.22967	14.012	1.22967	13.528
	1.232	1.1	2.15	4.95					1.232	14.357	1.232	14.463	1.232	13.951
	1.23433	1.11	2.16	5.31					1.23433	14.812	1.23433	14.917	1.23433	14.385
	1.23666	1.11	2.18	5.67					1.23666	15.268	1.23666	15.371	1.23666	14.82
	1.23898	1.11	2.19	6.03					1.23898	15.724	1.23898	15.825	1.23898	15.254
	1.24131	1.15	2.24	6.59					1.24131	16.223	1.24131	16.285	1.24131	15.729
	1.24364	1.2	2.32	7.18					1.24364	16.757	1.24364	16.751	1.24364	16.235
	1.24597	1.26	2.39	7.77					1.24597	17.29	1.24597	17.216	1.24597	16.742
	1.2483	1.32	2.47	8.36					1.2483	17.824	1.2483	17.681	1.2483	17.248
	1.25063	1.36	2.54	9.06					1.25063	18.375	1.25063	18.157	1.25063	17.753
	1.25296	1.36	2.61	9.83					1.25296	18.975	1.25296	18.666	1.25296	18.255
	1.25529	1.35	2.67	10.6					1.25529	19.574	1.25529	19.175	1.25529	18.756
	1.25762	1.35	2.74	11.37					1.25762	20.173	1.25762	19.683	1.25762	19.258
	1.25995	1.35	2.8	12.22					1.25995	20.772	1.25995	20.192	1.25995	19.759
	1.26227	1.32	2.88	13.21					1.26227	21.391	1.26227	20.674	1.26227	20.265
	1.2646	1.29	2.96	14.2					1.2646	22.009	1.2646	21.156	1.2646	20.772
	1.26693	1.25	3.04	15.2					1.26693	22.628	1.26693	21.638	1.26693	21.278
	1.26926	1.22	3.12	16.21					1.26926	23.247	1.26926	22.12	1.26926	21.784
	1.27159	1.2	3.26	17.43					1.27159	23.824	1.27159	22.556	1.27159	22.284
	1.27392	1.2	3.44	18.65					1.27392	24.381	1.27392	22.969	1.27392	22.78
	1.27625	1.19	3.61	19.88					1.27625	24.938	1.27625	23.383	1.27625	23.276
	1.27858	1.18	3.79	21.1					1.27858	25.495	1.27858	23.796	1.27858	23.772
	1.28091	1.18	4	22.38					1.28091	26.012	1.28091	24.179	1.28091	24.232
	1.28323	1.18	4.28	23.68					1.28323	26.466	1.28323	24.511	1.28323	24.635
	1.28556	1.18	4.55	24.97					1.28556	26.92	1.28556	24.844	1.28556	25.037
	1.28789	1.18	4.83	26.26					1.28789	27.374	1.28789	25.177	1.28789	25.44
	1.29022	1.17	5.12	27.59					1.29022	27.815	1.29022	25.5	1.29022	25.836
	1.29255	1.18	5.55	28.94					1.29255	28.138	1.29255	25.734	1.29255	26.163
	1.29488	1.18	5.98	30.3					1.29488	28.46	1.29488	25.967	1.29488	26.49
	1.29721	1.18	6.41	31.65					1.29721	28.783	1.29721	26.201	1.29721	26.817
	1.29954	1.18	6.84	32.98					1.29954	29.105	1.29954	26.435	1.29954	27.145
	1.30187	1.17	7.51	34.25					1.30187	29.24	1.30187	26.556	1.30187	27.369
	1.30419	1.17	8.24	35.52					1.30419	29.328	1.30419	26.649	1.30419	27.568
	1.30652	1.17	8.97	36.8					1.30652	29.415	1.30652	26.742	1.30652	27.766
	1.30885	1.17	9.7	38.05					1.30885	29.502	1.30885	26.835	1.30885	27.964
	1.31118	1.19	10.62	39.02					1.31118	29.477	1.31118	26.87	1.31118	28.125
	1.31351	1.24	11.72	39.99					1.31351	29.343	1.31351	26.849	1.31351	28.25
	1.31584	1.3	12.83	40.96					1.31584	29.208	1.31584	26.827	1.31584	28.374
	1.31817	1.35	13.93	41.93					1.31817	29.073	1.31817	26.806	1.31817	28.498
	1.3205	1.38	15.12	42.65					1.3205	28.913	1.3205	26.775	1.3205	28.587
	1.32283	1.37	16.61	43.31					1.32283	28.657	1.32283	26.709	1.32283	28.546
	1.32515	1.36	18.1	43.96					1.32515	28.4	1.32515	26.642	1.32515	28.505
	1.32748	1.36	19.59	44.62					1.32748	28.143	1.32748	26.576	1.32748	28.464
	1.32981	1.35	21.08	45.04					1.32981	27.887	1.32981	26.51	1.32981	28.422
	1.33214	1.34	22.88	45.28					1.33214	27.535	1.33214	26.394	1.33214	28.3
	1.33447	1.34	24.72	45.52					1.33447	27.174	1.33447	26.274	1.33447	28.17
	1.3368	1.34	26.55	45.75					1.3368	26.813	1.3368	26.154	1.3368	28.04
	1.33913	1.33	28.39	45.86					1.33913	26.452	1.33913	26.034	1.33913	27.91
	1.34146	1.35	30.29	45.67					1.34146	26.067	1.34146	25.937	1.34146	27.799
	1.34379	1.39	32.25	45.48					1.34379	25.668	1.34379	25.854	1.34379	27.7
	1.34612	1.42	34.2	45.28					1.34612	25.27	1.34612	25.771	1.34612	27.602
	1.34844	1.45	36.15	45.08					1.34844	24.871	1.34844	25.688	1.34844	27.503
	1.35077	1.49	38.04	44.63					1.35077	24.51	1.35077	25.649	1.35077	27.421
	1.3531	1.56	39.8	44.18					1.3531	24.226	1.3531	25.7	1.3531	27.377
	1.35543	1.62	41.56	43.72					1.35543	23.943	1.35543	25.751	1.35543	27.332
	1.35776	1.69	43.31	43.27					1.35776	23.659	1.35776	25.802	1.35776	27.287
	1.36009	1.75	45.06	42.63					1.36009	23.382	1.36009	25.863	1.36009	27.249
	1.36242	1.86	46.41	41.93					1.36242	23.292	1.36242	26.22	1.36242	27.383
	1.36475	1.98	47.77	41.23					1.36475	23.202	1.36475	26.577	1.36475	27.517
	1.36708	2.09	49.12	40.53					1.36708	23.112	1.36708	26.934	1.36708	27.652
	1.3694	2.2	50.48	39.75					1.3694	23.021	1.3694	27.291	1.3694	27.786
	1.37173	2.4	51.39	38.91					1.37173	23.213	1.37173	27.985	1.37173	28.191
	1.37406	2.64	52.15	38.07					1.37406	23.503	1.37406	28.797	1.37406	28.691
	1.37639	2.88	52.9	37.22					1.37639	23.794	1.37639	29.609	1.37639	29.191
	1.37872	3.12	53.66	36.37					1.37872	24.084	1.37872	30.42	1.37872	29.691
	1.38105	3.43	54.15	35.49					1.38105	24.676	1.38105	31.553	1.38105	30.451
	1.38338	3.82	54.32	34.61					1.38338	25.643	1.38338	33.083	1.38338	31.532
	1.38571	4.22	54.48	33.73					1.38571	26.61	1.38571	34.613	1.38571	32.614
	1.38804	4.62	54.65	32.85					1.38804	27.577	1.38804	36.143	1.38804	33.695
	1.39036	5.03	54.73	32.05					1.39036	28.687	1.39036	37.829	1.39036	34.9
	1.39269	5.54	54.36	31.25					1.39269	30.586	1.39269	40.384	1.39269	36.791
	1.39502	6.04	53.99	30.46					1.39502	32.486	1.39502	42.938	1.39502	38.682
	1.39735	6.55	53.62	29.66					1.39735	34.386	1.39735	45.493	1.39735	40.573
	1.39968	7.06	53.25	28.89					1.39968	36.286	1.39968	48.048	1.39968	42.464
	1.40201	7.59	52.51	28.13					1.40201	39.415	1.40201	51.684	1.40201	45.207
	1.40434	8.13	51.7	27.36					1.40434	42.745	1.40434	55.499	1.40434	48.091
	1.40667	8.67	50.9	26.6					1.40667	46.076	1.40667	59.314	1.40667	50.974
	1.409	9.21	50.1	25.85					1.409	49.407	1.409	63.128	1.409	53.857
	1.41132	9.74	49.16	25.12					1.41132	53.633	1.41132	67.511	1.41132	57.395
	1.41365	10.25	48.13	24.39					1.41365	58.549	1.41365	72.332	1.41365	61.438
	1.41598	10.76	47.09	23.66					1.41598	63.464	1.41598	77.153	1.41598	65.481
	1.41831	11.27	46.06	22.96					1.41831	68.38	1.41831	81.974	1.41831	69.523
	1.42064	11.75	44.99	22.38					1.42064	73.649	1.42064	86.962	1.42064	73.85
	1.42297	12.16	43.83	21.79					1.42297	79.867	1.42297	92.401	1.42297	78.939
	1.4253	12.57	42.67	21.21					1.4253	86.086	1.4253	97.84	1.4253	84.029
	1.42763	12.98	41.51	20.63					1.42763	92.305	1.42763	103.278	1.42763	89.118
	1.42996	13.39	40.35	20.1					1.42996	98.524	1.42996	108.717	1.42996	94.208
	1.43229	13.63	39.18	19.58					1.43229	105.836	1.43229	114.135	1.43229	99.794
	1.43461	13.88	38.01	19.05					1.43461	113.173	1.43461	119.553	1.43461	105.392
	1.43694	14.12	36.84	18.53					1.43694	120.511	1.43694	124.97	1.43694	110.99
	1.43927	14.36	35.67	18.04					1.43927	127.848	1.43927	130.388	1.43927	116.588
	1.4416	14.5	34.54	17.57					1.4416	135.17	1.4416	135.341	1.4416	122.15
	1.44393	14.59	33.43	17.09					1.44393	142.484	1.44393	140.08	1.44393	127.697
	1.44626	14.67	32.32	16.62					1.44626	149.798	1.44626	144.819	1.44626	133.243
	1.44859	14.76	31.22	16.16					1.44859	157.113	1.44859	149.557	1.44859	138.789
	1.45092	14.8	30.15	15.72					1.45092	163.829	1.45092	153.659	1.45092	144.007
	1.45325	14.76	29.15	15.28					1.45325	169.607	1.45325	156.76	1.45325	148.709
	1.45557	14.73	28.15	14.83					1.45557	175.385	1.45557	159.861	1.45557	153.412
	1.4579	14.69	27.15	14.41					1.4579	181.164	1.4579	162.963	1.4579	158.114
	1.46023	14.65	26.16	14.04					1.46023	186.675	1.46023	165.879	1.46023	162.65
	1.46256	14.54	25.28	13.68					1.46256	189.663	1.46256	167.044	1.46256	165.612
	1.46489	14.44	24.39	13.32					1.46489	192.651	1.46489	168.209	1.46489	168.573
	1.46722	14.33	23.51	12.96					1.46722	195.639	1.46722	169.374	1.46722	171.535
	1.46955	14.23	22.63	12.61					1.46955	198.627	1.46955	170.539	1.46955	174.497
	1.47188	14.06	21.8	12.26					1.47188	198.989	1.47188	170.095	1.47188	175.701
	1.47421	13.88	20.97	11.92	55				1.47421	198.701	1.47421	169.252	1.47421	176.472
	1.47653	13.7	20.15	11.57					1.47653	198.414	1.47653	168.409	1.47653	177.242
	1.47886	13.52	19.32	11.23					1.47886	198.126	1.47886	167.567	1.47886	178.012
	1.48119	13.32	18.56	10.89					1.48119	196.118	1.48119	165.861	1.48119	177.727
	1.48352	13.12	17.86	10.56					1.48352	192.444	1.48352	163.319	1.48352	176.419
	1.48585	12.92	17.15	10.22					1.48585	188.771	1.48585	160.777	1.48585	175.112
	1.48818	12.71	16.45	9.92					1.48818	185.097	1.48818	158.235	1.48818	173.804
	1.49051	12.51	15.78	9.66					1.49051	180.879	1.49051	155.479	1.49051	172.114
	1.49284	12.31	15.22	9.4					1.49284	174.667	1.49284	151.939	1.49284	169.021
	1.49517	12.11	14.67	9.14					1.49517	168.454	1.49517	148.398	1.49517	165.929
	1.49749	11.91	14.11	8.88					1.49749	162.242	1.49749	144.858	1.49749	162.836
	1.49982	11.71	13.56	8.64					1.49982	156.029	1.49982	141.318	1.49982	159.743
	1.50215	11.51	13.11	8.41					1.50215	148.358	1.50215	137.422	1.50215	155.743
	1.50448	11.32	12.66	8.17					1.50448	140.56	1.50448	133.495	1.50448	151.664
	1.50681	11.13	12.22	7.93					1.50681	132.762	1.50681	129.569	1.50681	147.586
	1.50914	10.93	11.77	7.73					1.50914	124.965	1.50914	125.642	1.50914	143.507
	1.51147	10.75	11.37	7.53					1.51147	117.261	1.51147	121.634	1.51147	139.187
	1.5138	10.57	10.99	7.33					1.5138	109.613	1.5138	117.577	1.5138	134.723
	1.51613	10.4	10.61	7.13					1.51613	101.964	1.51613	113.521	1.51613	130.259
	1.51846	10.22	10.23	6.95					1.51846	94.316	1.51846	109.464	1.51846	125.795
	1.52078	10.04	9.87	6.79					1.52078	87.091	1.52078	105.538	1.52078	121.372
	1.52311	9.86	9.56	6.62					1.52311	80.716	1.52311	101.874	1.52311	117.034
	1.52544	9.67	9.25	6.45					1.52544	74.34	1.52544	98.21	1.52544	112.695
	1.52777	9.49	8.95	6.31					1.52777	67.965	1.52777	94.545	1.52777	108.356
	1.5301	9.3	8.64	6.2					1.5301	61.658	1.5301	90.902	1.5301	104.037
	1.53243	9.18	8.4	6.09					1.53243	57.045	1.53243	87.778	1.53243	100.209
	1.53476	9.05	8.17	5.98					1.53476	52.432	1.53476	84.653	1.53476	96.38
	1.53709	8.92	7.93	5.88					1.53709	47.819	1.53709	81.529	1.53709	92.552
	1.53942	8.8	7.69	5.76					1.53942	43.206	1.53942	78.404	1.53942	88.724
	1.54174	8.63	7.47	5.65					1.54174	39.713	1.54174	75.636	1.54174	85.426
	1.54407	8.46	7.24	5.53					1.54407	36.603	1.54407	72.989	1.54407	82.309
	1.5464	8.28	7.02	5.42					1.5464	33.493	1.5464	70.343	1.5464	79.192
	1.54873	8.11	6.8	5.29					1.54873	30.383	1.54873	67.696	1.54873	76.075
	1.55106	7.94	6.59	5.17					1.55106	27.812	1.55106	65.272	1.55106	73.25
	1.55339	7.79	6.39	5.04					1.55339	25.896	1.55339	63.119	1.55339	70.778
	1.55572	7.65	6.18	4.91					1.55572	23.98	1.55572	60.966	1.55572	68.307
	1.55805	7.5	5.98	4.82					1.55805	22.064	1.55805	58.814	1.55805	65.836
	1.56038	7.35	5.79	4.76					1.56038	20.28	1.56038	56.722	1.56038	63.436
	1.5627	7.23	5.65	4.7					1.5627	19.206	1.5627	54.96	1.5627	61.415
	1.56503	7.11	5.51	4.64					1.56503	18.131	1.56503	53.198	1.56503	59.395
	1.56736	6.99	5.37	4.58					1.56736	17.056	1.56736	51.437	1.56736	57.375
	1.56969	6.87	5.23	4.52					1.56969	15.982	1.56969	49.675	1.56969	55.354
	1.57202	6.76	5.1	4.47					1.57202	15.324	1.57202	48.201	1.57202	53.739
	1.57435	6.66	4.96	4.41					1.57435	14.732	1.57435	46.773	1.57435	52.187
	1.57668	6.56	4.83	4.36					1.57668	14.141	1.57668	45.345	1.57668	50.636
	1.57901	6.45	4.7	4.32					1.57901	13.549	1.57901	43.917	1.57901	49.084
	1.58134	6.36	4.6	4.27					1.58134	13.141	1.58134	42.613	1.58134	47.705
	1.58366	6.27	4.52	4.23					1.58366	12.871	1.58366	41.404	1.58366	46.457
	1.58599	6.18	4.44	4.18					1.58599	12.602	1.58599	40.195	1.58599	45.209
	1.58832	6.09	4.36	4.15					1.58832	12.332	1.58832	38.986	1.58832	43.96
	1.59065	6.01	4.27	4.12					1.59065	12.099	1.59065	37.829	1.59065	42.753
	1.59298	5.92	4.18	4.09					1.59298	11.961	1.59298	36.809	1.59298	41.656
	1.59531	5.83	4.1	4.06					1.59531	11.822	1.59531	35.79	1.59531	40.558
	1.59764	5.74	4.01	4.04					1.59764	11.684	1.59764	34.77	1.59764	39.46
	1.59997	5.65	3.92	4.03					1.59997	11.546	1.59997	33.751	1.59997	38.362
	1.6023	5.61	3.9	4.02					1.6023	11.469	1.6023	32.877	1.6023	37.453
	1.60463	5.58	3.89	4.01					1.60463	11.393	1.60463	32.006	1.60463	36.548
	1.60695	5.54	3.87	3.99					1.60695	11.318	1.60695	31.136	1.60695	35.643
	1.60928	5.5	3.86	3.96					1.60928	11.243	1.60928	30.265	1.60928	34.737
	1.61161	5.45	3.81	3.93					1.61161	11.239	1.61161	29.484	1.61161	33.884
	1.61394	5.39	3.75	3.89					1.61394	11.268	1.61394	28.745	1.61394	33.054
	1.61627	5.33	3.69	3.86					1.61627	11.297	1.61627	28.006	1.61627	32.225
	1.6186	5.27	3.63	3.83					1.6186	11.326	1.6186	27.267	1.6186	31.395
	1.62093	5.2	3.56	3.79					1.62093	11.379	1.62093	26.611	1.62093	30.612
	1.62326	5.1	3.48	3.76					1.62326	11.469	1.62326	26.083	1.62326	29.903
	1.62559	5	3.41	3.72					1.62559	11.56	1.62559	25.555	1.62559	29.193
	1.62791	4.9	3.33	3.69					1.62791	11.65	1.62791	25.027	1.62791	28.483
	1.63024	4.81	3.26	3.66					1.63024	11.761	1.63024	24.543	1.63024	27.795
	1.63257	4.75	3.23	3.62					1.63257	12.046	1.63257	24.454	1.63257	27.298
	1.6349	4.7	3.2	3.59					1.6349	12.332	1.6349	24.366	1.6349	26.802
	1.63723	4.64	3.17	3.57					1.63723	12.617	1.63723	24.277	1.63723	26.305
	1.63956	4.58	3.14	3.57					1.63956	12.903	1.63956	24.188	1.63956	25.808
	1.64189	4.55	3.13	3.56					1.64189	13.635	1.64189	24.796	1.64189	25.595
	1.64422	4.52	3.11	3.55					1.64422	14.475	1.64422	25.572	1.64422	25.45
	1.64655	4.49	3.1	3.54					1.64655	15.315	1.64655	26.347	1.64655	25.305
	1.64887	4.46	3.08	3.53					1.64887	16.155	1.64887	27.123	1.64887	25.161
	1.6512	4.43	3.06	3.51					1.6512	17.656	1.6512	28.804	1.6512	25.377
	1.65353	4.4	3.04	3.5					1.65353	19.787	1.65353	31.345	1.65353	25.938
	1.65586	4.37	3.01	3.49					1.65586	21.918	1.65586	33.886	1.65586	26.498
	1.65819	4.34	2.98	3.49					1.65819	24.049	1.65819	36.427	1.65819	27.058
	1.66052	4.31	2.96	3.49					1.66052	26.723	1.66052	39.493	1.66052	27.907
	1.66285	4.27	2.96	3.48					1.66285	31.337	1.66285	44.433	1.66285	29.784
	1.66518	4.22	2.95	3.48					1.66518	35.951	1.66518	49.373	1.66518	31.661
	1.66751	4.18	2.95	3.5					1.66751	40.565	1.66751	54.313	1.66751	33.539
	1.66983	4.13	2.94	3.52					1.66983	45.179	1.66983	59.253	1.66983	35.416
	1.67216	4.15	2.98	3.54					1.67216	52.685	1.67216	66.397	1.67216	39.252
	1.67449	4.18	3.01	3.57					1.67449	60.425	1.67449	73.719	1.67449	43.247
	1.67682	4.21	3.05	3.58					1.67682	68.166	1.67682	81.042	1.67682	47.241
	1.67915	4.24	3.08	3.58					1.67915	75.906	1.67915	88.365	1.67915	51.236
	1.68148	4.23	3.09	3.58					1.68148	85.718	1.68148	96.678	1.68148	56.727
	1.68381	4.19	3.09	3.59					1.68381	96.74	1.68381	105.571	1.68381	63.093
	1.68614	4.16	3.09	3.59					1.68614	107.763	1.68614	114.464	1.68614	69.459
	1.68847	4.13	3.08	3.57					1.68847	118.785	1.68847	123.357	1.68847	75.825
	1.6908	4.09	3.08	3.56					1.6908	130.302	1.6908	132.12	1.6908	82.895
	1.69312	4.03	3.06	3.55					1.69312	142.793	1.69312	140.626	1.69312	91.35
	1.69545	3.97	3.05	3.53					1.69545	155.283	1.69545	149.131	1.69545	99.805
	1.69778	3.9	3.04	3.53					1.69778	167.773	1.69778	157.637	1.69778	108.259
	1.70011	3.84	3.03	3.52					1.70011	180.217	1.70011	166.038	1.70011	116.775
	1.70244	3.83	3.04	3.51					1.70244	191.647	1.70244	172.113	1.70244	126.631
	1.70477	3.83	3.05	3.51					1.70477	203.077	1.70477	178.188	1.70477	136.487
	1.7071	3.82	3.07	3.51					1.7071	214.506	1.7071	184.263	1.7071	146.344
	1.70943	3.81	3.08	3.51					1.70943	225.936	1.70943	190.338	1.70943	156.2
	1.71176	3.8	3.09	3.51					1.71176	234.347	1.71176	193.83	1.71176	165.375
	1.71408	3.79	3.11	3.52					1.71408	241.751	1.71408	196.46	1.71408	174.324
	1.71641	3.78	3.12	3.53					1.71641	249.154	1.71641	199.091	1.71641	183.272
	1.71874	3.78	3.14	3.55					1.71874	256.558	1.71874	201.721	1.71874	192.22
	1.72107	3.77	3.15	3.56					1.72107	261.111	1.72107	202.87	1.72107	199.877
	1.7234	3.76	3.17	3.58					1.7234	262.262	1.7234	202.252	1.7234	205.991
	1.72573	3.75	3.19	3.6					1.72573	263.413	1.72573	201.634	1.72573	212.105
	1.72806	3.74	3.21	3.61					1.72806	264.564	1.72806	201.015	1.72806	218.22
	1.73039	3.73	3.22	3.63		55			1.73039	264.666	1.73039	199.996	1.73039	223.666
	1.73272	3.71	3.21	3.64					1.73272	259.341	1.73272	196.904	1.73272	225.655
	1.73504	3.69	3.2	3.65					1.73504	254.016	1.73504	193.811	1.73504	227.643
	1.73737	3.68	3.18	3.66					1.73737	248.691	1.73737	190.719	1.73737	229.632
	1.7397	3.66	3.17	3.67					1.7397	243.366	1.7397	187.626	1.7397	231.621
	1.74203	3.69	3.21	3.67					1.74203	234.363	1.74203	183.73	1.74203	230.307
	1.74436	3.72	3.25	3.68					1.74436	224.801	1.74436	179.713	1.74436	228.492
	1.74669	3.75	3.3	3.69					1.74669	215.239	1.74669	175.695	1.74669	226.677
	1.74902	3.78	3.34	3.71					1.74902	205.677	1.74902	171.678	1.74902	224.862
	1.75135	3.78	3.35	3.72					1.75135	195.516	1.75135	168.075	1.75135	221.568
	1.75368	3.76	3.33	3.74					1.75368	184.912	1.75368	164.779	1.75368	217.178
	1.756	3.74	3.31	3.75					1.756	174.307	1.756	161.484	1.756	212.788
	1.75833	3.72	3.3	3.74					1.75833	163.702	1.75833	158.188	1.75833	208.398
	1.76066	3.69	3.27	3.74					1.76066	153.839	1.76066	155.583	1.76066	204.011
	1.76299	3.65	3.21	3.74					1.76299	145.877	1.76299	154.749	1.76299	199.632
	1.76532	3.61	3.15	3.74					1.76532	137.915	1.76532	153.915	1.76532	195.252
	1.76765	3.58	3.09	3.74					1.76765	129.953	1.76765	153.081	1.76765	190.873
	1.76998	3.54	3.04	3.73					1.76998	121.991	1.76998	152.247	1.76998	186.494
	1.77231	3.52	3.02	3.72					1.77231	118.876	1.77231	154.972	1.77231	184.581
	1.77464	3.51	3.01	3.72					1.77464	115.826	1.77464	157.746	1.77464	182.701
	1.77697	3.49	3	3.71					1.77697	112.777	1.77697	160.52	1.77697	180.822
	1.77929	3.47	2.99	3.71					1.77929	109.727	1.77929	163.294	1.77929	178.943
	1.78162	3.47	2.98	3.71					1.78162	110.764	1.78162	168.352	1.78162	179.891
	1.78395	3.49	2.96	3.71					1.78395	113.614	1.78395	174.423	1.78395	182.094
	1.78628	3.5	2.95	3.7					1.78628	116.464	1.78628	180.494	1.78628	184.297
	1.78861	3.51	2.93	3.7					1.78861	119.314	1.78861	186.565	1.78861	186.5
	1.79094	3.51	2.92	3.69					1.79094	124.024	1.79094	193.358	1.79094	190.434
	1.79327	3.49	2.92	3.69					1.79327	131.536	1.79327	201.24	1.79327	196.976
	1.7956	3.47	2.91	3.69					1.7956	139.048	1.7956	209.123	1.7956	203.518
	1.79793	3.45	2.9	3.7					1.79793	146.561	1.79793	217.005	1.79793	210.061
	1.80025	3.43	2.9	3.7					1.80025	154.32	1.80025	224.765	1.80025	216.86
	1.80258	3.42	2.9	3.71					1.80258	164.183	1.80258	231.488	1.80258	225.842
	1.80491	3.41	2.91	3.72					1.80491	174.046	1.80491	238.21	1.80491	234.824
	1.80724	3.41	2.91	3.7					1.80724	183.909	1.80724	244.932	1.80724	243.806
	1.80957	3.4	2.91	3.68					1.80957	193.772	1.80957	251.655	1.80957	252.788
	1.8119	3.41	2.93	3.67					1.8119	202.836	1.8119	255.375	1.8119	261.108
	1.81423	3.43	2.95	3.65					1.81423	211.714	1.81423	258.397	1.81423	269.273
	1.81656	3.45	2.97	3.7					1.81656	220.591	1.81656	261.419	1.81656	277.439
	1.81889	3.47	2.99	3.75					1.81889	229.469	1.81889	264.441	1.81889	285.604
	1.82121	3.47	2.99	3.8					1.82121	236.389	1.82121	265.327	1.82121	291.749
	1.82354	3.45	2.97	3.86					1.82354	241.482	1.82354	264.222	1.82354	296.009
	1.82587	3.43	2.96	3.86					1.82587	246.575	1.82587	263.117	1.82587	300.27
	1.8282	3.41	2.95	3.83			55		1.8282	251.668	1.8282	262.011	1.8282	304.53
	1.83053	3.38	2.93	3.81					1.83053	255.416	1.83053	260.178	1.83053	307.624
	1.83286	3.33	2.93	3.79					1.83286	254.491	1.83286	255.817	1.83286	306.666
	1.83519	3.29	2.93	3.76					1.83519	253.567	1.83519	251.455	1.83519	305.709
	1.83752	3.25	2.92	3.73					1.83752	252.642	1.83752	247.094	1.83752	304.751
	1.83985	3.2	2.92	3.69					1.83985	251.717	1.83985	242.733	1.83985	303.793
	1.84217	3.17	2.9	3.66					1.84217	244.764	1.84217	236.555	1.84217	298.381
	1.8445	3.13	2.88	3.63					1.8445	237.356	1.8445	230.24	1.8445	292.631
	1.84683	3.1	2.86	3.63					1.84683	229.947	1.84683	223.925	1.84683	286.881
	1.84916	3.06	2.84	3.63					1.84916	222.539	1.84916	217.61	1.84916	281.132
	1.85149	3.04	2.84	3.63					1.85149	212.369	1.85149	211.14	1.85149	273.669
	1.85382	3.03	2.85	3.63					1.85382	200.618	1.85382	204.581	1.85382	265.226
	1.85615	3.02	2.85	3.64					1.85615	188.866	1.85615	198.022	1.85615	256.783
	1.85848	3	2.86	3.65					1.85848	177.115	1.85848	191.464	1.85848	248.34
	1.86081	2.99	2.86	3.66					1.86081	165.407	1.86081	185.104	1.86081	239.604
	1.86314	2.99	2.86	3.68					1.86314	153.783	1.86314	179.127	1.86314	230.301
	1.86546	2.98	2.85	3.66					1.86546	142.159	1.86546	173.15	1.86546	220.999
	1.86779	2.97	2.85	3.64					1.86779	130.534	1.86779	167.174	1.86779	211.697
	1.87012	2.96	2.85	3.61					1.87012	119.051	1.87012	161.274	1.87012	202.447
	1.87245	2.97	2.87	3.58					1.87245	110.351	1.87245	156.887	1.87245	194.234
	1.87478	2.98	2.89	3.57					1.87478	101.652	1.87478	152.5	1.87478	186.02
	1.87711	2.99	2.92	3.58					1.87711	92.952	1.87711	148.113	1.87711	177.807
	1.87944	2.99	2.94	3.58					1.87944	84.252	1.87944	143.727	1.87944	169.594
	1.88177	3.01	2.96	3.59					1.88177	78.84	1.88177	141.535	1.88177	163.079
	1.8841	3.02	2.98	3.6					1.8841	74.498	1.8841	140.059	1.8841	157.118
	1.88642	3.04	3	3.63					1.88642	70.157	1.88642	138.582	1.88642	151.157
	1.88875	3.05	3.02	3.66					1.88875	65.815	1.88875	137.106	1.88875	145.196
	1.89108	3.06	3.04	3.68					1.89108	63.753	1.89108	137.544	1.89108	140.629
	1.89341	3.07	3.05	3.71					1.89341	64.361	1.89341	140.225	1.89341	137.694
	1.89574	3.07	3.07	3.71					1.89574	64.969	1.89574	142.906	1.89574	134.76
	1.89807	3.08	3.08	3.71					1.89807	65.576	1.89807	145.587	1.89807	131.825
	1.9004	3.08	3.09	3.7					1.9004	67.135	1.9004	148.862	1.9004	129.543
	1.90273	3.08	3.06	3.69					1.90273	73.446	1.90273	155.106	1.90273	130.524
	1.90506	3.07	3.03	3.68					1.90506	79.757	1.90506	161.35	1.90506	131.505
	1.90738	3.06	3.01	3.67					1.90738	86.068	1.90738	167.594	1.90738	132.486
	1.90971	3.05	2.98	3.66					1.90971	92.379	1.90971	173.838	1.90971	133.467
	1.91204	3.03	2.96	3.65					1.91204	103.461	1.91204	181.091	1.91204	138.025
	1.91437	3.01	2.93	3.64					1.91437	115.237	1.91437	188.491	1.91437	143.104
	1.9167	2.99	2.9	3.65					1.9167	127.013	1.9167	195.891	1.9167	148.184
	1.91903	2.97	2.88	3.66					1.91903	138.789	1.91903	203.291	1.91903	153.263
	1.92136	2.97	2.86	3.68					1.92136	152.035	1.92136	209.301	1.92136	159.76
	1.92369	2.97	2.85	3.69					1.92369	166.349	1.92369	214.299	1.92369	167.288
	1.92602	2.98	2.85	3.68					1.92602	180.664	1.92602	219.296	1.92602	174.816
	1.92834	2.98	2.84	3.67					1.92834	194.978	1.92834	224.294	1.92834	182.344
	1.93067	2.99	2.83	3.67					1.93067	208.624	1.93067	228.143	1.93067	189.942
	1.933	2.98	2.83	3.66					1.933	220.594	1.933	229.11	1.933	197.719
	1.93533	2.97	2.82	3.67					1.93533	232.563	1.93533	230.077	1.93533	205.495
	1.93766	2.96	2.82	3.68					1.93766	244.533	1.93766	231.044	1.93766	213.272
	1.93999	2.96	2.81	3.68					1.93999	256.502	1.93999	232.012	1.93999	221.048
	1.94232	2.95	2.84	3.69					1.94232	262.769	1.94232	229.054	1.94232	225.867
	1.94465	2.95	2.86	3.69					1.94465	268.985	1.94465	226.062	1.94465	230.66
	1.94698	2.95	2.88	3.7					1.94698	275.202	1.94698	223.069	1.94698	235.453
	1.94931	2.94	2.9	3.7				55	1.94931	281.418	1.94931	220.077	1.94931	240.246
	1.95163	2.93	2.89	3.7					1.95163	282.136	1.95163	215.144	1.95163	241.669
	1.95396	2.92	2.87	3.72					1.95396	280.468	1.95396	209.368	1.95396	241.631
	1.95629	2.91	2.84	3.75					1.95629	278.801	1.95629	203.593	1.95629	241.592
	1.95862	2.89	2.82	3.79					1.95862	277.133	1.95862	197.817	1.95862	241.554
	1.96095	2.89	2.82	3.83					1.96095	272.264	1.96095	191.608	1.96095	239.685
	1.96328	2.92	2.84	3.87					1.96328	262.664	1.96328	184.759	1.96328	235.11
	1.96561	2.94	2.87	3.88					1.96561	253.063	1.96561	177.91	1.96561	230.536
	1.96794	2.97	2.9	3.89					1.96794	243.463	1.96794	171.06	1.96794	225.961
	1.97027	2.99	2.93	3.9					1.97027	233.36	1.97027	164.238	1.97027	221.072
	1.97259	2.97	2.94	3.92					1.97259	219.185	1.97259	157.633	1.97259	213.627
	1.97492	2.95	2.94	3.89					1.97492	205.009	1.97492	151.029	1.97492	206.182
	1.97725	2.93	2.95	3.87					1.97725	190.833	1.97725	144.425	1.97725	198.738
	1.97958	2.91	2.96	3.84					1.97958	176.657	1.97958	137.82	1.97958	191.293
	1.98191	2.87	2.93	3.81					1.98191	162.309	1.98191	131.677	1.98191	182.96
	1.98424	2.82	2.89	3.8					1.98424	147.923	1.98424	125.639	1.98424	174.426
	1.98657	2.78	2.86	3.81					1.98657	133.536	1.98657	119.6	1.98657	165.892
	1.9889	2.74	2.82	3.82					1.9889	119.15	1.9889	113.561	1.9889	157.358
	1.99123	2.72	2.8	3.83					1.99123	106.458	1.99123	108.073	1.99123	149.374
	1.99355	2.73	2.81	3.85					1.99355	95.316	1.99355	103.09	1.99355	141.894
	1.99588	2.74	2.81	3.88					1.99588	84.175	1.99588	98.107	1.99588	134.413
	1.99821	2.74	2.81	3.91					1.99821	73.033	1.99821	93.124	1.99821	126.933
	2.00054	2.75	2.82	3.94					2.00054	62.906	2.00054	88.335	2.00054	119.739
	2.00287	2.76	2.82	3.98					2.00287	56.211	2.00287	84.202	2.00287	113.517
	2.0052	2.77	2.83	4.01					2.0052	49.515	2.0052	80.069	2.0052	107.294
	2.00753	2.78	2.83	4.04					2.00753	42.82	2.00753	75.937	2.00753	101.072
	2.00986	2.79	2.84	4.07					2.00986	36.124	2.00986	71.804	2.00986	94.849
	2.01219	2.8	2.83	4.1					2.01219	32.428	2.01219	68.44	2.01219	90.091
	2.01451	2.81	2.83	4.13					2.01451	28.943	2.01451	65.13	2.01451	85.436
	2.01684	2.81	2.83	4.15					2.01684	25.457	2.01684	61.82	2.01684	80.781
	2.01917	2.82	2.82	4.18					2.01917	21.972	2.01917	58.511	2.01917	76.126
	2.0215	2.83	2.83	4.2					2.0215	19.631	2.0215	55.529	2.0215	72.243
	2.02383	2.84	2.84	4.24					2.02383	17.932	2.02383	52.731	2.02383	68.793
	2.02616	2.85	2.84	4.28					2.02616	16.233	2.02616	49.933	2.02616	65.343
	2.02849	2.86	2.85	4.33					2.02849	14.535	2.02849	47.135	2.02849	61.893
	2.03082	2.88	2.88	4.37					2.03082	13.122	2.03082	44.539	2.03082	58.746
	2.03315	2.93	2.93	4.4					2.03315	12.248	2.03315	42.323	2.03315	56.171
	2.03548	2.98	2.98	4.4					2.03548	11.373	2.03548	40.108	2.03548	53.595
	2.0378	3.03	3.04	4.4					2.0378	10.499	2.0378	37.892	2.0378	51.02
	2.04013	3.08	3.09	4.4					2.04013	9.649	2.04013	35.703	2.04013	48.47
	2.04246	3.06	3.07	4.4					2.04246	9.224	2.04246	33.984	2.04246	46.368
	2.04479	3.04	3.06	4.41					2.04479	8.799	2.04479	32.265	2.04479	44.267
	2.04712	3.02	3.05	4.42					2.04712	8.374	2.04712	30.545	2.04712	42.165
	2.04945	3.01	3.04	4.42					2.04945	7.949	2.04945	28.826	2.04945	40.063
	2.05178	2.99	3.02	4.43					2.05178	7.672	2.05178	27.397	2.05178	38.251
	2.05411	2.96	3	4.41					2.05411	7.441	2.05411	26.061	2.05411	36.532
	2.05644	2.94	2.98	4.39					2.05644	7.21	2.05644	24.724	2.05644	34.812
	2.05876	2.92	2.96	4.37					2.05876	6.979	2.05876	23.388	2.05876	33.092
	2.06109	2.9	2.95	4.34					2.06109	6.799	2.06109	22.205	2.06109	31.565
	2.06342	2.89	2.93	4.31					2.06342	6.679	2.06342	21.198	2.06342	30.261
	2.06575	2.88	2.92	4.26					2.06575	6.559	2.06575	20.192	2.06575	28.957
	2.06808	2.87	2.91	4.21					2.06808	6.439	2.06808	19.185	2.06808	27.653
	2.07041	2.85	2.89	4.17					2.07041	6.329	2.07041	18.218	2.07041	26.39
	2.07274	2.78	2.86	4.12					2.07274	6.268	2.07274	17.442	2.07274	25.319
	2.07507	2.71	2.83	4.1					2.07507	6.208	2.07507	16.665	2.07507	24.249
	2.0774	2.64	2.8	4.07					2.0774	6.147	2.0774	15.889	2.0774	23.179
	2.07972	2.57	2.77	4.04					2.07972	6.086	2.07972	15.113	2.07972	22.109
	2.08205	2.47	2.67	4.01					2.08205	6.046	2.08205	14.52	2.08205	21.279
	2.08438	2.37	2.57	4.11					2.08438	6.009	2.08438	13.951	2.08438	20.483
	2.08671	2.27	2.47	4.22					2.08671	5.971	2.08671	13.383	2.08671	19.687
	2.08904	2.16	2.37	4.32					2.08904	5.934	2.08904	12.815	2.08904	18.891
	2.09137	2.05	2.33	4.42					2.09137	5.879	2.09137	12.3	2.09137	18.278
	2.0937	1.94	2.32	4.64					2.0937	5.813	2.0937	11.823	2.0937	17.796
	2.09603	1.83	2.31	4.91					2.09603	5.747	2.09603	11.345	2.09603	17.314
	2.09836	1.71	2.3	5.17					2.09836	5.681	2.09836	10.867	2.09836	16.831
	2.10068	1.65	2.28	5.44					2.10068	5.612	2.10068	10.403	2.10068	16.445
	2.10301	1.72	2.2	5.56					2.10301	5.535	2.10301	9.972	2.10301	16.292
	2.10534	1.78	2.12	5.53					2.10534	5.459	2.10534	9.54	2.10534	16.14
	2.10767	1.85	2.05	5.5					2.10767	5.382	2.10767	9.109	2.10767	15.987
	2.11	1.91	1.97	5.47					2.11	5.305	2.11	8.678	2.11	15.835
	2.11233	2.07	1.64	5.41					2.11233	5.256	2.11233	8.359	2.11233	15.824
	2.11466	2.24	1.31	5.28					2.11466	5.206	2.11466	8.04	2.11466	15.813
	2.11699	2.4	0.99	5.15					2.11699	5.157	2.11699	7.721	2.11699	15.803
	2.11932	2.56	0.66	5.02					2.11932	5.108	2.11932	7.403	2.11932	15.792
	2.12165	2.52	0.32	4.89					2.12165	5.065	2.12165	7.12	2.12165	15.697
	2.12397	2.38	-0.04	4.88					2.12397	5.024	2.12397	6.853	2.12397	15.566
	2.1263	2.25	-0.39	4.88					2.1263	4.984	2.1263	6.586	2.1263	15.435
	2.12863	2.11	-0.74	4.87					2.12863	4.944	2.12863	6.318	2.12863	15.304
	2.13096	1.98	-1.03	4.87					2.13096	4.925	2.13096	6.082	2.13096	15.165
	2.13329	1.86	-1.23	4.96					2.13329	4.939	2.13329	5.892	2.13329	15.013
	2.13562	1.74	-1.43	5.09					2.13562	4.952	2.13562	5.702	2.13562	14.861
	2.13795	1.62	-1.63	5.21					2.13795	4.965	2.13795	5.512	2.13795	14.709
	2.14028	1.52	-1.82	5.34					2.14028	4.981	2.14028	5.329	2.14028	14.554
	2.14261	1.5	-1.92	5.45					2.14261	5.012	2.14261	5.195	2.14261	14.375
	2.14493	1.49	-2.01	5.53					2.14493	5.043	2.14493	5.061	2.14493	14.196
	2.14726	1.48	-2.11	5.61					2.14726	5.074	2.14726	4.927	2.14726	14.016
	2.14959	1.47	-2.21	5.68					2.14959	5.105	2.14959	4.793	2.14959	13.837
	2.15192	1.52	-2.26	5.73					2.15192	5.144	2.15192	4.731	2.15192	13.598
	2.15425	1.58	-2.31	5.62					2.15425	5.184	2.15425	4.684	2.15425	13.346
	2.15658	1.64	-2.36	5.52					2.15658	5.223	2.15658	4.637	2.15658	13.094
	2.15891	1.7	-2.4	5.41					2.15891	5.263	2.15891	4.59	2.15891	12.842
	2.16124	1.78	-2.39	5.31					2.16124	5.276	2.16124	4.565	2.16124	12.541
	2.16357	1.86	-2.33	5.15					2.16357	5.264	2.16357	4.559	2.16357	12.195
	2.16589	1.95	-2.26	5					2.16589	5.252	2.16589	4.553	2.16589	11.85
	2.16822	2.03	-2.19	4.84					2.16822	5.24	2.16822	4.547	2.16822	11.504
	2.17055	2.13	-2.1	4.68					2.17055	5.221	2.17055	4.553	2.17055	11.176
	2.17288	2.28	-1.91	4.58					2.17288	5.178	2.17288	4.596	2.17288	10.907
	2.17521	2.43	-1.73	4.52					2.17521	5.135	2.17521	4.639	2.17521	10.637
	2.17754	2.58	-1.55	4.46					2.17754	5.092	2.17754	4.682	2.17754	10.368
	2.17987	2.73	-1.36	4.39					2.17987	5.05	2.17987	4.725	2.17987	10.098
	2.1822	2.93	-1.13	4.36					2.1822	5.113	2.1822	4.821	2.1822	9.823
	2.18453	3.13	-0.9	4.36					2.18453	5.183	2.18453	4.92	2.18453	9.548
	2.18685	3.33	-0.67	4.35					2.18685	5.254	2.18685	5.02	2.18685	9.273
	2.18918	3.52	-0.43	4.35					2.18918	5.324	2.18918	5.119	2.18918	8.998
	2.19151	3.68	-0.11	4.35					2.19151	5.422	2.19151	5.22	2.19151	8.764
	2.19384	3.82	0.27	4.38					2.19384	5.534	2.19384	5.323	2.19384	8.553
	2.19617	3.95	0.65	4.41					2.19617	5.647	2.19617	5.426	2.19617	8.342
	2.1985	4.09	1.03	4.43					2.1985	5.759	2.1985	5.529	2.1985	8.132
	2.20083	4.18	1.45	4.46					2.20083	5.884	2.20083	5.623	2.20083	7.972
	2.20316	4.18	1.94	4.52					2.20316	6.033	2.20316	5.701	2.20316	7.907
	2.20549	4.18	2.43	4.59					2.20549	6.182	2.20549	5.778	2.20549	7.842
	2.20782	4.18	2.93	4.66					2.20782	6.332	2.20782	5.855	2.20782	7.777
	2.21014	4.18	3.4	4.73					2.21014	6.48	2.21014	5.929	2.21014	7.717
	2.21247	4.15	3.52	4.77					2.21247	6.611	2.21247	5.948	2.21247	7.727
	2.2148	4.13	3.64	4.8					2.2148	6.743	2.2148	5.967	2.2148	7.738
	2.21713	4.1	3.76	4.83					2.21713	6.874	2.21713	5.986	2.21713	7.749
	2.21946	4.07	3.88	4.86					2.21946	7.006	2.21946	6.005	2.21946	7.759
	2.22179	4.09	3.92	4.89					2.22179	7.108	2.22179	6.008	2.22179	7.798
	2.22412	4.12	3.92	4.92					2.22412	7.202	2.22412	6.007	2.22412	7.845
	2.22645	4.16	3.93	4.95					2.22645	7.295	2.22645	6.006	2.22645	7.892
	2.22878	4.19	3.94	4.98					2.22878	7.389	2.22878	6.005	2.22878	7.939
	2.2311	4.23	3.96	5					2.2311	7.446	2.2311	5.966	2.2311	8.002
	2.23343	4.29	3.99	4.97					2.23343	7.464	2.23343	5.882	2.23343	8.082
	2.23576	4.34	4.02	4.94					2.23576	7.481	2.23576	5.798	2.23576	8.163
	2.23809	4.39	4.05	4.9					2.23809	7.499	2.23809	5.715	2.23809	8.244
	2.24042	4.44	4.08	4.87					2.24042	7.503	2.24042	5.627	2.24042	8.318
	2.24275	4.51	4.16	4.86					2.24275	7.444	2.24275	5.518	2.24275	8.362
	2.24508	4.58	4.23	4.85					2.24508	7.385	2.24508	5.408	2.24508	8.407
	2.24741	4.65	4.31	4.84					2.24741	7.327	2.24741	5.299	2.24741	8.451
	2.24974	4.73	4.38	4.84					2.24974	7.268	2.24974	5.19	2.24974	8.496
	2.25206	4.73	4.43	4.82					2.25206	7.165	2.25206	5.102	2.25206	8.483
	2.25439	4.72	4.48	4.8					2.25439	7.056	2.25439	5.018	2.25439	8.463
	2.25672	4.71	4.52	4.77					2.25672	6.947	2.25672	4.933	2.25672	8.443
	2.25905	4.71	4.57	4.75					2.25905	6.838	2.25905	4.849	2.25905	8.423
	2.26138	4.68	4.62	4.74					2.26138	6.716	2.26138	4.779	2.26138	8.387
	2.26371	4.64	4.68	4.76					2.26371	6.586	2.26371	4.718	2.26371	8.34
	2.26604	4.59	4.73	4.78					2.26604	6.456	2.26604	4.658	2.26604	8.293
	2.26837	4.55	4.78	4.8					2.26837	6.326	2.26837	4.598	2.26837	8.245
	2.2707	4.51	4.83	4.83					2.2707	6.2	2.2707	4.537	2.2707	8.189
	2.27302	4.48	4.86	5.01					2.27302	6.087	2.27302	4.474	2.27302	8.11
	2.27535	4.46	4.88	5.18					2.27535	5.973	2.27535	4.412	2.27535	8.031
	2.27768	4.43	4.91	5.36					2.27768	5.859	2.27768	4.349	2.27768	7.952
	2.28001	4.4	4.94	5.53					2.28001	5.745	2.28001	4.287	2.28001	7.873
	2.28234	4.36	4.96	5.85					2.28234	5.692	2.28234	4.263	2.28234	7.77
	2.28467	4.33	4.98	6.19					2.28467	5.639	2.28467	4.239	2.28467	7.667
	2.287	4.29	5	6.53					2.287	5.586	2.287	4.215	2.287	7.564
	2.28933	4.25	5.01	6.87					2.28933	5.533	2.28933	4.191	2.28933	7.461
	2.29166	4.23	5.02	7.29					2.29166	5.513	2.29166	4.19	2.29166	7.365
	2.29399	4.23	5.02	7.77					2.29399	5.506	2.29399	4.198	2.29399	7.272
	2.29631	4.22	5.02	8.24					2.29631	5.5	2.29631	4.205	2.29631	7.179
	2.29864	4.21	5.02	8.71					2.29864	5.493	2.29864	4.213	2.29864	7.086
	2.30097	4.21	5.01	9.2					2.30097	5.491	2.30097	4.208	2.30097	7.003
	2.3033	4.21	5	9.72					2.3033	5.496	2.3033	4.185	2.3033	6.934
	2.30563	4.22	4.98	10.24					2.30563	5.501	2.30563	4.162	2.30563	6.866
	2.30796	4.22	4.97	10.76					2.30796	5.506	2.30796	4.139	2.30796	6.797
	2.31029	4.23	4.96	11.28					2.31029	5.509	2.31029	4.12	2.31029	6.735
	2.31262	4.23	4.97	11.78					2.31262	5.499	2.31262	4.134	2.31262	6.717
	2.31495	4.24	4.98	12.28					2.31495	5.489	2.31495	4.148	2.31495	6.7
	2.31727	4.25	4.99	12.78					2.31727	5.479	2.31727	4.162	2.31727	6.683
	2.3196	4.26	5	13.28					2.3196	5.47	2.3196	4.176	2.3196	6.665
	2.32193	4.26	5	13.66					2.32193	5.443	2.32193	4.17	2.32193	6.633
	2.32426	4.26	5	14.02					2.32426	5.414	2.32426	4.159	2.32426	6.597
	2.32659	4.27	4.99	14.38					2.32659	5.384	2.32659	4.149	2.32659	6.561
	2.32892	4.27	4.98	14.74					2.32892	5.354	2.32892	4.139	2.32892	6.526
	2.33125	4.27	4.96	14.99					2.33125	5.343	2.33125	4.125	2.33125	6.506
	2.33358	4.27	4.93	15.16					2.33358	5.35	2.33358	4.109	2.33358	6.501
	2.33591	4.27	4.9	15.32					2.33591	5.357	2.33591	4.093	2.33591	6.495
	2.33823	4.26	4.87	15.48					2.33823	5.363	2.33823	4.076	2.33823	6.49
	2.34056	4.26	4.84	15.59					2.34056	5.363	2.34056	4.063	2.34056	6.488
	2.34289	4.25	4.82	15.57					2.34289	5.342	2.34289	4.06	2.34289	6.498
	2.34522	4.23	4.79	15.55					2.34522	5.321	2.34522	4.056	2.34522	6.508
	2.34755	4.22	4.77	15.52					2.34755	5.299	2.34755	4.053	2.34755	6.518
	2.34988	4.21	4.75	15.5					2.34988	5.278	2.34988	4.049	2.34988	6.528
	2.35221	4.21	4.74	15.34					2.35221	5.256	2.35221	4.044	2.35221	6.566
	2.35454	4.2	4.74	15.17					2.35454	5.234	2.35454	4.038	2.35454	6.606
	2.35687	4.2	4.74	15.01					2.35687	5.211	2.35687	4.033	2.35687	6.645
	2.35919	4.2	4.73	14.85					2.35919	5.189	2.35919	4.027	2.35919	6.684
	2.36152	4.2	4.73	14.62					2.36152	5.168	2.36152	4.029	2.36152	6.719
	2.36385	4.21	4.73	14.38					2.36385	5.149	2.36385	4.036	2.36385	6.751
	2.36618	4.23	4.73	14.14					2.36618	5.129	2.36618	4.043	2.36618	6.784
	2.36851	4.24	4.74	13.9					2.36851	5.11	2.36851	4.05	2.36851	6.816
	2.37084	4.25	4.74	13.63					2.37084	5.093	2.37084	4.056	2.37084	6.859
	2.37317	4.27	4.74	13.36					2.37317	5.08	2.37317	4.063	2.37317	6.919
	2.3755	4.29	4.75	13.08					2.3755	5.068	2.3755	4.07	2.3755	6.98
	2.37783	4.31	4.76	12.8					2.37783	5.056	2.37783	4.077	2.37783	7.04
	2.38016	4.32	4.76	12.55					2.38016	5.042	2.38016	4.083	2.38016	7.101
	2.38248	4.31	4.74	12.37					2.38248	5.003	2.38248	4.065	2.38248	7.158
	2.38481	4.29	4.73	12.19					2.38481	4.965	2.38481	4.047	2.38481	7.216
	2.38714	4.27	4.71	12.01					2.38714	4.927	2.38714	4.029	2.38714	7.274
	2.38947	4.25	4.7	11.82					2.38947	4.889	2.38947	4.011	2.38947	7.332
	2.3918	4.28	4.71	11.66					2.3918	4.843	2.3918	3.966	2.3918	7.389
	2.39413	4.32	4.74	11.49					2.39413	4.795	2.39413	3.913	2.39413	7.446
	2.39646	4.36	4.76	11.32					2.39646	4.747	2.39646	3.859	2.39646	7.504
	2.39879	4.4	4.79	11.15					2.39879	4.699	2.39879	3.806	2.39879	7.561
	2.40112	4.41	4.8	11.03					2.40112	4.672	2.40112	3.773	2.40112	7.613
	2.40344	4.38	4.8	10.93					2.40344	4.667	2.40344	3.764	2.40344	7.659
	2.40577	4.36	4.81	10.82					2.40577	4.663	2.40577	3.754	2.40577	7.706
	2.4081	4.33	4.81	10.71					2.4081	4.659	2.4081	3.744	2.4081	7.752
	2.41043	4.3	4.8	10.66					2.41043	4.65	2.41043	3.736	2.41043	7.798
	2.41276	4.27	4.76	10.66					2.41276	4.624	2.41276	3.734	2.41276	7.843
	2.41509	4.23	4.72	10.65					2.41509	4.598	2.41509	3.733	2.41509	7.889
	2.41742	4.19	4.68	10.65					2.41742	4.571	2.41742	3.732	2.41742	7.934
	2.41975	4.15	4.64	10.66					2.41975	4.545	2.41975	3.73	2.41975	7.979
	2.42208	4.14	4.62	10.72					2.42208	4.546	2.42208	3.73	2.42208	8.061
	2.4244	4.14	4.62	10.78					2.4244	4.55	2.4244	3.73	2.4244	8.148
	2.42673	4.13	4.61	10.85					2.42673	4.555	2.42673	3.729	2.42673	8.235
	2.42906	4.13	4.6	10.91					2.42906	4.559	2.42906	3.729	2.42906	8.322
	2.43139	4.12	4.59	10.99					2.43139	4.543	2.43139	3.721	2.43139	8.41
	2.43372	4.11	4.6	11.08					2.43372	4.512	2.43372	3.707	2.43372	8.499
	2.43605	4.1	4.6	11.16					2.43605	4.481	2.43605	3.693	2.43605	8.588
	2.43838	4.09	4.6	11.25					2.43838	4.451	2.43838	3.68	2.43838	8.677
	2.44071	4.09	4.61	11.37					2.44071	4.429	2.44071	3.673	2.44071	8.765
	2.44304	4.09	4.62	11.51					2.44304	4.431	2.44304	3.684	2.44304	8.852
	2.44536	4.09	4.63	11.64					2.44536	4.432	2.44536	3.695	2.44536	8.94
	2.44769	4.09	4.64	11.78					2.44769	4.434	2.44769	3.705	2.44769	9.027
	2.45002	4.09	4.65	11.92					2.45002	4.435	2.45002	3.716	2.45002	9.114
	2.45235	4.06	4.63	12.07					2.45235	4.429	2.45235	3.694	2.45235	9.181
	2.45468	4.04	4.61	12.22					2.45468	4.423	2.45468	3.671	2.45468	9.247
	2.45701	4.02	4.59	12.37					2.45701	4.418	2.45701	3.649	2.45701	9.313
	2.45934	4	4.57	12.51					2.45934	4.412	2.45934	3.626	2.45934	9.38
	2.46167	4.01	4.58	12.62					2.46167	4.361	2.46167	3.588	2.46167	9.467
	2.464	4.04	4.61	12.73					2.464	4.292	2.464	3.542	2.464	9.562
	2.46633	4.07	4.64	12.83					2.46633	4.224	2.46633	3.496	2.46633	9.658
	2.46865	4.1	4.67	12.94					2.46865	4.155	2.46865	3.451	2.46865	9.753
	2.47098	4.12	4.68	13.07					2.47098	4.108	2.47098	3.417	2.47098	9.825
	2.47331	4.13	4.65	13.2					2.47331	4.092	2.47331	3.4	2.47331	9.862
	2.47564	4.14	4.63	13.33					2.47564	4.076	2.47564	3.382	2.47564	9.9
	2.47797	4.14	4.6	13.46					2.47797	4.059	2.47797	3.365	2.47797	9.938
	2.4803	4.14	4.57	13.57					2.4803	4.043	2.4803	3.348	2.4803	9.972
	2.48263	4.11	4.52	13.68					2.48263	4.023	2.48263	3.328	2.48263	9.978
	2.48496	4.07	4.46	13.79					2.48496	4.004	2.48496	3.309	2.48496	9.983
	2.48729	4.03	4.41	13.9					2.48729	3.985	2.48729	3.29	2.48729	9.989
	2.48961	3.99	4.35	14					2.48961	3.965	2.48961	3.27	2.48961	9.995
	2.49194	4.02	4.33	14.09					2.49194	3.951	2.49194	3.238	2.49194	9.987
	2.49427	4.05	4.32	14.18					2.49427	3.938	2.49427	3.203	2.49427	9.977
	2.4966	4.09	4.3	14.27					2.4966	3.925	2.4966	3.168	2.4966	9.966
	2.49893	4.13	4.29	14.36					2.49893	3.912	2.49893	3.133	2.49893	9.956
	2.50126	4.2	4.28	14.46					2.50126	3.902	2.50126	3.102	2.50126	9.956
	2.50359	4.3	4.27	14.57					2.50359	3.893	2.50359	3.073	2.50359	9.966
	2.50592	4.41	4.25	14.67					2.50592	3.885	2.50592	3.045	2.50592	9.975
	2.50825	4.51	4.24	14.78					2.50825	3.876	2.50825	3.017	2.50825	9.985
	2.51057	4.63	4.23	14.89					2.51057	3.884	2.51057	2.996	2.51057	9.992
	2.5129	4.82	4.23	15					2.5129	3.94	2.5129	3	2.5129	9.993
	2.51523	5	4.22	15.11					2.51523	3.997	2.51523	3.004	2.51523	9.994
	2.51756	5.19	4.21	15.22					2.51756	4.054	2.51756	3.009	2.51756	9.995
	2.51989	5.37	4.2	15.34					2.51989	4.11	2.51989	3.013	2.51989	9.996
	2.52222	5.64	4.2	15.45					2.52222	4.168	2.52222	3.001	2.52222	9.983
	2.52455	5.91	4.2	15.56					2.52455	4.227	2.52455	2.988	2.52455	9.97
	2.52688	6.19	4.21	15.68					2.52688	4.285	2.52688	2.975	2.52688	9.957
	2.52921	6.46	4.21	15.79					2.52921	4.344	2.52921	2.962	2.52921	9.944
	2.53153	6.79	4.25	15.89					2.53153	4.451	2.53153	2.92	2.53153	9.94
	2.53386	7.15	4.32	15.99					2.53386	4.584	2.53386	2.865	2.53386	9.941
	2.53619	7.51	4.39	16.09					2.53619	4.718	2.53619	2.809	2.53619	9.942
	2.53852	7.87	4.46	16.19					2.53852	4.851	2.53852	2.753	2.53852	9.943
	2.54085	8.17	4.53	16.27					2.54085	5.017	2.54085	2.718	2.54085	9.94
	2.54318	8.38	4.61	16.36					2.54318	5.242	2.54318	2.719	2.54318	9.93
	2.54551	8.59	4.69	16.45					2.54551	5.467	2.54551	2.721	2.54551	9.92
	2.54784	8.8	4.77	16.53					2.54784	5.691	2.54784	2.722	2.54784	9.91
	2.55017	8.99	4.86	16.63					2.55017	5.92	2.55017	2.726	2.55017	9.898
	2.5525	9	5.01	16.72					2.5525	6.197	2.5525	2.752	2.5525	9.865
	2.55482	9.02	5.15	16.81					2.55482	6.475	2.55482	2.778	2.55482	9.833
	2.55715	9.03	5.3	16.9					2.55715	6.752	2.55715	2.804	2.55715	9.8
	2.55948	9.04	5.45	17.01					2.55948	7.03	2.55948	2.83	2.55948	9.767
	2.56181	8.94	5.72	17.14					2.56181	7.312	2.56181	2.87	2.56181	9.732
	2.56414	8.79	6.03	17.26					2.56414	7.596	2.56414	2.914	2.56414	9.697
	2.56647	8.65	6.33	17.38					2.56647	7.88	2.56647	2.959	2.56647	9.661
	2.5688	8.51	6.64	17.5					2.5688	8.163	2.5688	3.003	2.5688	9.626
	2.57113	8.3	6.99	17.62					2.57113	8.421	2.57113	3.058	2.57113	9.596
	2.57346	8.02	7.4	17.74					2.57346	8.651	2.57346	3.126	2.57346	9.572
	2.57578	7.74	7.81	17.86					2.57578	8.881	2.57578	3.193	2.57578	9.548
	2.57811	7.45	8.22	17.98					2.57811	9.111	2.57811	3.261	2.57811	9.524
	2.58044	7.16	8.63	18.12					2.58044	9.326	2.58044	3.335	2.58044	9.5
	2.58277	6.81	8.99	18.26					2.58277	9.476	2.58277	3.438	2.58277	9.473
	2.5851	6.46	9.35	18.4					2.5851	9.625	2.5851	3.54	2.5851	9.446
	2.58743	6.11	9.71	18.54					2.58743	9.775	2.58743	3.643	2.58743	9.419
	2.58976	5.76	10.07	18.65					2.58976	9.925	2.58976	3.746	2.58976	9.392
	2.59209	5.44	10.25	18.75					2.59209	9.92	2.59209	3.794	2.59209	9.345
	2.59442	5.12	10.4	18.85					2.59442	9.896	2.59442	3.836	2.59442	9.296
	2.59674	4.81	10.55	18.96					2.59674	9.872	2.59674	3.878	2.59674	9.247
	2.59907	4.49	10.71	19.07					2.59907	9.849	2.59907	3.919	2.59907	9.198
	2.6014	4.23	10.71	19.18					2.6014	9.749	2.6014	3.935	2.6014	9.174
	2.60373	4.01	10.61	19.3					2.60373	9.597	2.60373	3.934	2.60373	9.167
	2.60606	3.79	10.51	19.41					2.60606	9.446	2.60606	3.933	2.60606	9.16
	2.60839	3.57	10.41	19.51					2.60839	9.295	2.60839	3.932	2.60839	9.154
	2.61072	3.37	10.22	19.59					2.61072	9.117	2.61072	3.917	2.61072	9.13
	2.61305	3.2	9.81	19.66					2.61305	8.876	2.61305	3.87	2.61305	9.069
	2.61538	3.04	9.4	19.73					2.61538	8.635	2.61538	3.823	2.61538	9.007
	2.61771	2.87	8.99	19.8					2.61771	8.394	2.61771	3.776	2.61771	8.946
	2.62003	2.71	8.58	19.82					2.62003	8.152	2.62003	3.729	2.62003	8.884
	2.62236	2.63	8.02	19.84					2.62236	7.891	2.62236	3.65	2.62236	8.777
	2.62469	2.55	7.46	19.85					2.62469	7.631	2.62469	3.57	2.62469	8.67
	2.62702	2.47	6.91	19.87					2.62702	7.37	2.62702	3.491	2.62702	8.563
	2.62935	2.39	6.35	19.89					2.62935	7.109	2.62935	3.412	2.62935	8.456
	2.63168	2.37	5.83	19.9					2.63168	6.854	2.63168	3.311	2.63168	8.396
	2.63401	2.37	5.34	19.92					2.63401	6.601	2.63401	3.201	2.63401	8.354
	2.63634	2.37	4.84	19.93					2.63634	6.348	2.63634	3.092	2.63634	8.313
	2.63867	2.37	4.35	19.93					2.63867	6.095	2.63867	2.982	2.63867	8.271
	2.64099	2.38	3.92	19.92					2.64099	5.867	2.64099	2.871	2.64099	8.219
	2.64332	2.42	3.58	19.91					2.64332	5.671	2.64332	2.759	2.64332	8.152
	2.64565	2.46	3.24	19.9					2.64565	5.476	2.64565	2.646	2.64565	8.085
	2.64798	2.49	2.91	19.87					2.64798	5.281	2.64798	2.534	2.64798	8.018
	2.65031	2.53	2.59	19.83					2.65031	5.094	2.65031	2.424	2.65031	7.953
	2.65264	2.61	2.38	19.79					2.65264	4.966	2.65264	2.334	2.65264	7.898
	2.65497	2.68	2.17	19.75					2.65497	4.838	2.65497	2.243	2.65497	7.842
	2.6573	2.76	1.97	19.71					2.6573	4.71	2.6573	2.153	2.6573	7.787
	2.65963	2.83	1.76	19.62					2.65963	4.582	2.65963	2.062	2.65963	7.732
	2.66195	2.9	1.67	19.53					2.66195	4.482	2.66195	1.985	2.66195	7.668
	2.66428	2.98	1.61	19.43					2.66428	4.387	2.66428	1.91	2.66428	7.602
	2.66661	3.05	1.55	19.34					2.66661	4.293	2.66661	1.835	2.66661	7.536
	2.66894	3.12	1.49	19.27					2.66894	4.198	2.66894	1.76	2.66894	7.47
	2.67127	3.19	1.49	19.21					2.67127	4.113	2.67127	1.697	2.67127	7.416
	2.6736	3.27	1.54	19.15					2.6736	4.036	2.6736	1.642	2.6736	7.373
	2.67593	3.35	1.59	19.09					2.67593	3.959	2.67593	1.588	2.67593	7.329
	2.67826	3.43	1.64	18.99					2.67826	3.881	2.67826	1.533	2.67826	7.285
	2.68059	3.51	1.7	18.86					2.68059	3.811	2.68059	1.489	2.68059	7.233
	2.68291	3.56	1.79	18.73					2.68291	3.762	2.68291	1.478	2.68291	7.158
	2.68524	3.61	1.88	18.6					2.68524	3.714	2.68524	1.467	2.68524	7.082
	2.68757	3.67	1.97	18.44					2.68757	3.665	2.68757	1.456	2.68757	7.006
	2.6899	3.72	2.06	18.21					2.6899	3.616	2.6899	1.445	2.6899	6.931
	2.69223	3.7	2.15	17.97					2.69223	3.59	2.69223	1.495	2.69223	6.855
	2.69456	3.68	2.24	17.73					2.69456	3.564	2.69456	1.549	2.69456	6.779
	2.69689	3.65	2.34	17.5					2.69689	3.538	2.69689	1.603	2.69689	6.703
	2.69922	3.63	2.43	17.21					2.69922	3.513	2.69922	1.657	2.69922	6.628
	2.70155	3.61	2.52	16.92					2.70155	3.488	2.70155	1.707	2.70155	6.528
	2.70388	3.59	2.61	16.64					2.70388	3.465	2.70388	1.756	2.70388	6.416
	2.7062	3.58	2.69	16.35					2.7062	3.441	2.7062	1.804	2.7062	6.303
	2.70853	3.56	2.78	15.95					2.70853	3.418	2.70853	1.853	2.70853	6.191
	2.71086	3.56	2.87	15.51					2.71086	3.399	2.71086	1.904	2.71086	6.062
	2.71319	3.57	2.98	15.07					2.71319	3.389	2.71319	1.958	2.71319	5.903
	2.71552	3.58	3.08	14.63					2.71552	3.378	2.71552	2.013	2.71552	5.745
	2.71785	3.6	3.18	14.12					2.71785	3.368	2.71785	2.067	2.71785	5.586
	2.72018	3.61	3.28	13.55					2.72018	3.358	2.72018	2.121	2.72018	5.423
	2.72251	3.61	3.35	12.98					2.72251	3.362	2.72251	2.166	2.72251	5.198
	2.72484	3.61	3.42	12.4					2.72484	3.365	2.72484	2.211	2.72484	4.973
	2.72716	3.61	3.49	11.81					2.72716	3.369	2.72716	2.255	2.72716	4.748
	2.72949	3.6	3.56	11.17					2.72949	3.372	2.72949	2.3	2.72949	4.523
	2.73182	3.61	3.61	10.54					2.73182	3.368	2.73182	2.332	2.73182	4.201
	2.73415	3.61	3.66	9.9					2.73415	3.362	2.73415	2.359	2.73415	3.851
	2.73648	3.61	3.71	9.26					2.73648	3.356	2.73648	2.387	2.73648	3.501
	2.73881	3.62	3.76	8.6					2.73881	3.35	2.73881	2.415	2.73881	3.151
	2.74114	3.62	3.82	7.94					2.74114	3.325	2.74114	2.419	2.74114	2.759
	2.74347	3.63	3.88	7.28					2.74347	3.28	2.74347	2.399	2.74347	2.323
	2.7458	3.64	3.94	6.62					2.7458	3.235	2.7458	2.378	2.7458	1.887
	2.74812	3.65	4	5.97					2.74812	3.19	2.74812	2.358	2.74812	1.452
	2.75045	3.65	4.05	5.33					2.75045	3.145	2.75045	2.336	2.75045	1.005
	2.75278	3.66	4.09	4.69					2.75278	3.102	2.75278	2.313	2.75278	0.511
	2.75511	3.66	4.12	4.05					2.75511	3.06	2.75511	2.289	2.75511	0.017
	2.75744	3.67	4.15	3.45					2.75744	3.017	2.75744	2.265	2.75744	-0.476
	2.75977	3.67	4.18	2.9					2.75977	2.974	2.75977	2.241	2.75977	-0.97
	2.7621	3.66	4.18	2.34					2.7621	2.958	2.7621	2.22	2.7621	-1.465
	2.76443	3.64	4.17	1.79					2.76443	2.944	2.76443	2.2	2.76443	-1.961
	2.76676	3.62	4.16	1.27					2.76676	2.931	2.76676	2.179	2.76676	-2.457
	2.76908	3.6	4.15	0.86					2.76908	2.917	2.76908	2.158	2.76908	-2.952
	2.77141	3.58	4.13	0.44					2.77141	2.904	2.77141	2.127	2.77141	-3.394
	2.77374	3.57	4.1	0.03					2.77374	2.891	2.77374	2.09	2.77374	-3.799
	2.77607	3.55	4.07	-0.39					2.77607	2.879	2.77607	2.052	2.77607	-4.205
	2.7784	3.53	4.03	-0.7					2.7784	2.866	2.7784	2.014	2.7784	-4.611
	2.78073	3.52	4.01	-1.01					2.78073	2.854	2.78073	1.986	2.78073	-4.981
	2.78306	3.51	4.02	-1.31					2.78306	2.846	2.78306	1.981	2.78306	-5.272
	2.78539	3.51	4.02	-1.62					2.78539	2.838	2.78539	1.976	2.78539	-5.563
	2.78772	3.51	4.02	-1.83					2.78772	2.83	2.78772	1.97	2.78772	-5.854
	2.79005	3.51	4.03	-2					2.79005	2.822	2.79005	1.965	2.79005	-6.143
	2.79237	3.5	4.02	-2.16					2.79237	2.802	2.79237	1.965	2.79237	-6.302
	2.7947	3.49	4.01	-2.33					2.7947	2.782	2.7947	1.965	2.7947	-6.461
	2.79703	3.48	4	-2.43					2.79703	2.762	2.79703	1.966	2.79703	-6.62
	2.79936	3.48	4	-2.45					2.79936	2.743	2.79936	1.966	2.79936	-6.779
	2.80169	3.49	4.01	-2.46					2.80169	2.747	2.80169	1.961	2.80169	-6.863
	2.80402	3.51	4.04	-2.48					2.80402	2.762	2.80402	1.954	2.80402	-6.92
	2.80635	3.53	4.06	-2.46					2.80635	2.776	2.80635	1.948	2.80635	-6.976
	2.80868	3.56	4.09	-2.27					2.80868	2.791	2.80868	1.941	2.80868	-7.032
	2.81101	3.56	4.1	-2.08					2.81101	2.8	2.81101	1.924	2.81101	-7.065
	2.81333	3.55	4.09	-1.89					2.81333	2.802	2.81333	1.893	2.81333	-7.069
	2.81566	3.55	4.07	-1.7					2.81566	2.804	2.81566	1.862	2.81566	-7.072
	2.81799	3.54	4.06	-1.39					2.81799	2.805	2.81799	1.832	2.81799	-7.076
	2.82032	3.53	4.05	-1.08					2.82032	2.803	2.82032	1.8	2.82032	-7.066
	2.82265	3.56	4.08	-0.76					2.82265	2.77	2.82265	1.767	2.82265	-6.966
	2.82498	3.6	4.12	-0.45					2.82498	2.737	2.82498	1.733	2.82498	-6.866
	2.82731	3.63	4.15	-0.06					2.82731	2.704	2.82731	1.699	2.82731	-6.767
	2.82964	3.66	4.18	0.36					2.82964	2.671	2.82964	1.665	2.82964	-6.667
	2.83197	3.65	4.18	0.78					2.83197	2.656	2.83197	1.653	2.83197	-6.504
	2.83429	3.62	4.18	1.2					2.83429	2.645	2.83429	1.644	2.83429	-6.33
	2.83662	3.6	4.17	1.67					2.83662	2.633	2.83662	1.636	2.83662	-6.155
	2.83895	3.57	4.17	2.19					2.83895	2.621	2.83895	1.627	2.83895	-5.98
	2.84128	3.55	4.15	2.72					2.84128	2.621	2.84128	1.617	2.84128	-5.774
	2.84361	3.53	4.11	3.25					2.84361	2.629	2.84361	1.606	2.84361	-5.542
	2.84594	3.51	4.07	3.78					2.84594	2.637	2.84594	1.596	2.84594	-5.31
	2.84827	3.49	4.04	4.33					2.84827	2.646	2.84827	1.585	2.84827	-5.078
	2.8506	3.47	4.01	4.87					2.8506	2.652	2.8506	1.581	2.8506	-4.818
	2.85293	3.46	4.02	5.42					2.85293	2.65	2.85293	1.597	2.85293	-4.478
	2.85525	3.46	4.03	5.97					2.85525	2.649	2.85525	1.613	2.85525	-4.138
	2.85758	3.45	4.04	6.47					2.85758	2.647	2.85758	1.629	2.85758	-3.797
	2.85991	3.44	4.05	6.97					2.85991	2.646	2.85991	1.644	2.85991	-3.457
	2.86224	3.44	4.05	7.46					2.86224	2.632	2.86224	1.63	2.86224	-3.078
	2.86457	3.45	4.05	7.96					2.86457	2.618	2.86457	1.614	2.86457	-2.696
	2.8669	3.45	4.04	8.39					2.8669	2.604	2.8669	1.599	2.8669	-2.315
	2.86923	3.46	4.04	8.79					2.86923	2.59	2.86923	1.583	2.86923	-1.934
	2.87156	3.46	4.04	9.19					2.87156	2.614	2.87156	1.583	2.87156	-1.547
	2.87389	3.46	4.05	9.59					2.87389	2.658	2.87389	1.592	2.87389	-1.158
	2.87622	3.46	4.05	9.95					2.87622	2.702	2.87622	1.6	2.87622	-0.768
	2.87854	3.46	4.06	10.24					2.87854	2.745	2.87854	1.608	2.87854	-0.379
	2.88087	3.46	4.06	10.52					2.88087	2.769	2.88087	1.615	2.88087	0
	2.8832	3.47	4.07	10.81					2.8832	2.76	2.8832	1.62	2.8832	0.36
	2.88553	3.47	4.07	11.09					2.88553	2.75	2.88553	1.625	2.88553	0.721
	2.88786	3.48	4.07	11.26					2.88786	2.74	2.88786	1.63	2.88786	1.082
	2.89019	3.49	4.07	11.44					2.89019	2.729	2.89019	1.633	2.89019	1.442
	2.89252	3.5	4.12	11.62					2.89252	2.701	2.89252	1.608	2.89252	1.798
	2.89485	3.52	4.16	11.8					2.89485	2.672	2.89485	1.582	2.89485	2.154
	2.89718	3.53	4.21	11.88					2.89718	2.644	2.89718	1.557	2.89718	2.509
	2.8995	3.55	4.25	11.95					2.8995	2.616	2.8995	1.532	2.8995	2.865
	2.90183	3.55	4.25	12.02					2.90183	2.62	2.90183	1.523	2.90183	3.104
	2.90416	3.54	4.23	12.08					2.90416	2.632	2.90416	1.518	2.90416	3.31
	2.90649	3.54	4.2	12.12					2.90649	2.644	2.90649	1.514	2.90649	3.517
	2.90882	3.53	4.18	12.13					2.90882	2.657	2.90882	1.509	2.90882	3.723
	2.91115	3.52	4.16	12.15					2.91115	2.669	2.91115	1.507	2.91115	3.894
	2.91348	3.49	4.13	12.16					2.91348	2.683	2.91348	1.506	2.91348	4.026
	2.91581	3.47	4.1	12.15					2.91581	2.696	2.91581	1.505	2.91581	4.158
	2.91814	3.45	4.07	12.09					2.91814	2.709	2.91814	1.504	2.91814	4.291
	2.92046	3.43	4.05	12.02					2.92046	2.721	2.92046	1.505	2.92046	4.412
	2.92279	3.42	4.04	11.96					2.92279	2.728	2.92279	1.514	2.92279	4.491
	2.92512	3.42	4.04	11.89					2.92512	2.735	2.92512	1.524	2.92512	4.569
	2.92745	3.41	4.03	11.79					2.92745	2.742	2.92745	1.534	2.92745	4.647
	2.92978	3.41	4.03	11.69					2.92978	2.749	2.92978	1.543	2.92978	4.725
	2.93211	3.41	4.03	11.58					2.93211	2.779	2.93211	1.544	2.93211	4.754
	2.93444	3.42	4.03	11.48					2.93444	2.812	2.93444	1.544	2.93444	4.777
	2.93677	3.42	4.04	11.38					2.93677	2.844	2.93677	1.544	2.93677	4.8
	2.9391	3.43	4.04	11.28					2.9391	2.876	2.9391	1.544	2.9391	4.823
	2.94142	3.43	4.05	11.18					2.94142	2.924	2.94142	1.565	2.94142	4.835
	2.94375	3.42	4.05	11.08					2.94375	2.982	2.94375	1.6	2.94375	4.839
	2.94608	3.42	4.06	10.98					2.94608	3.04	2.94608	1.634	2.94608	4.844
	2.94841	3.41	4.07	10.88					2.94841	3.098	2.94841	1.669	2.94841	4.849
	2.95074	3.41	4.07	10.79					2.95074	3.147	2.95074	1.692	2.95074	4.84
	2.95307	3.39	4.06	10.69					2.95307	3.174	2.95307	1.687	2.95307	4.801
	2.9554	3.38	4.05	10.6					2.9554	3.201	2.9554	1.682	2.9554	4.762
	2.95773	3.36	4.04	10.53					2.95773	3.228	2.95773	1.678	2.95773	4.723
	2.96006	3.35	4.03	10.45					2.96006	3.255	2.96006	1.672	2.96006	4.685
	2.96239	3.42	4.07	10.38					2.96239	3.266	2.96239	1.634	2.96239	4.661
	2.96471	3.49	4.11	10.31					2.96471	3.277	2.96471	1.596	2.96471	4.637
	2.96704	3.56	4.16	10.22					2.96704	3.288	2.96704	1.558	2.96704	4.613
	2.96937	3.62	4.2	10.13					2.96937	3.299	2.96937	1.519	2.96937	4.589
	2.9717	3.64	4.21	10.04					2.9717	3.327	2.9717	1.51	2.9717	4.548
	2.97403	3.63	4.2	9.95					2.97403	3.361	2.97403	1.512	2.97403	4.5
	2.97636	3.63	4.2	9.89					2.97636	3.395	2.97636	1.513	2.97636	4.452
	2.97869	3.63	4.19	9.84					2.97869	3.43	2.97869	1.515	2.97869	4.405
	2.98102	3.6	4.18	9.78					2.98102	3.455	2.98102	1.519	2.98102	4.354
	2.98335	3.55	4.16	9.73					2.98335	3.468	2.98335	1.527	2.98335	4.298
	2.98567	3.5	4.14	9.69					2.98567	3.481	2.98567	1.534	2.98567	4.241
	2.988	3.44	4.12	9.65					2.988	3.494	2.988	1.542	2.988	4.185
	2.99033	3.4	4.11	9.62					2.99033	3.506	2.99033	1.547	2.99033	4.132
	2.99266	3.41	4.1	9.59					2.99266	3.517	2.99266	1.54	2.99266	4.095
	2.99499	3.43	4.1	9.56					2.99499	3.527	2.99499	1.533	2.99499	4.058
	2.99732	3.44	4.09	9.52					2.99732	3.538	2.99732	1.525	2.99732	4.021
	2.99965	3.45	4.09	9.48					2.99965	3.548	2.99965	1.518	2.99965	3.984
	3.00198	3.45	4.09	9.44					3.00198	3.56	3.00198	1.527	3.00198	3.953
	3.00431	3.46	4.1	9.4					3.00431	3.572	3.00431	1.539	3.00431	3.923
	3.00663	3.46	4.11	9.4					3.00663	3.584	3.00663	1.551	3.00663	3.893
	3.00896	3.46	4.11	9.41					3.00896	3.597	3.00896	1.563	3.00896	3.863
	3.01129	3.46	4.12	9.41					3.01129	3.617	3.01129	1.586	3.01129	3.835
	3.01362	3.45	4.11	9.42					3.01362	3.644	3.01362	1.62	3.01362	3.808
	3.01595	3.45	4.11	9.4					3.01595	3.672	3.01595	1.654	3.01595	3.782
	3.01828	3.44	4.11	9.38					3.01828	3.699	3.01828	1.687	3.01828	3.755
	3.02061	3.44	4.11	9.36					3.02061	3.714	3.02061	1.709	3.02061	3.729
	3.02294	3.43	4.11	9.33					3.02294	3.697	3.02294	1.699	3.02294	3.703
	3.02527	3.43	4.11	9.32					3.02527	3.679	3.02527	1.689	3.02527	3.678
	3.02759	3.43	4.12	9.31					3.02759	3.661	3.02759	1.679	3.02759	3.653
	3.02992	3.43	4.12	9.31					3.02992	3.644	3.02992	1.668	3.02992	3.628
	3.03225	3.47	4.17	9.3					3.03225	3.576	3.03225	1.655	3.03225	3.656
	3.03458	3.51	4.22	9.3					3.03458	3.507	3.03458	1.641	3.03458	3.687
	3.03691	3.55	4.27	9.3					3.03691	3.438	3.03691	1.628	3.03691	3.717
	3.03924	3.6	4.32	9.3					3.03924	3.369	3.03924	1.614	3.03924	3.748
	3.04157	3.6	4.33	9.29					3.04157	3.327	3.04157	1.618	3.04157	3.753
	3.0439	3.59	4.32	9.29					3.0439	3.299	3.0439	1.631	3.0439	3.746
	3.04623	3.58	4.31	9.26					3.04623	3.271	3.04623	1.643	3.04623	3.738
	3.04856	3.57	4.31	9.24					3.04856	3.243	3.04856	1.655	3.04856	3.731
	3.05088	3.55	4.29	9.21					3.05088	3.214	3.05088	1.662	3.05088	3.71
	3.05321	3.52	4.25	9.18					3.05321	3.181	3.05321	1.661	3.05321	3.667
	3.05554	3.5	4.21	9.17					3.05554	3.149	3.05554	1.659	3.05554	3.624
	3.05787	3.47	4.17	9.17					3.05787	3.117	3.05787	1.657	3.05787	3.581
	3.0602	3.45	4.14	9.17					3.0602	3.085	3.0602	1.655	3.0602	3.54
	3.06253	3.45	4.14	9.17					3.06253	3.063	3.06253	1.641	3.06253	3.519
	3.06486	3.44	4.14						3.06486	3.041	3.06486	1.628	3.06486	3.497
	3.06719	3.43	4.14						3.06719	3.019	3.06719	1.614	3.06719	3.476
	3.06952	3.43	4.14						3.06952	2.997	3.06952	1.601	3.06952	3.455
	3.07184	3.43	4.15						3.07184	2.972	3.07184	1.61	3.07184	3.441
	3.07417	3.43	4.17						3.07417	2.947	3.07417	1.626	3.07417	3.43
	3.0765	3.43	4.18						3.0765	2.922	3.0765	1.642	3.0765	3.419
	3.07883	3.44	4.19						3.07883	2.897	3.07883	1.658	3.07883	3.409
	3.08116	3.43	4.19						3.08116	2.873	3.08116	1.671	3.08116	3.397
	3.08349	3.43	4.19						3.08349	2.873	3.08349	1.671	3.08349	3.397
	3.08582	3.43	4.19						3.08582	2.873	3.08582	1.671	3.08582	3.397
	3.08815	3.43	4.19						3.08815	2.873	3.08815	1.671	3.08815	3.397

## Sheet: Suppl. Fig. 1a
Supplementary Figure 1. Quality control and cryo-EM processing of Sp Pol I
a Coomassie-stained SDS-PAGE shows clear bands for all 14 subunits (confirmed by massspectrometry).

## Sheet: Suppl. Fig. 2a
Supplementary Figure 2. Sp Pol I Elongation complex activity and cryo-EM processing
a Pol I purified from Sp is active in elongation and cleavage of an RNA primer in vitro.
